# Supplementary material for: Genome-wide analysis of OSCA gene family members in Vigna radiata and their involvement in the osmotic response
Source: BMC Plant Biol. 2021 Sep 7;21:408. doi: 10.1186/s12870-021-03184-2 (PMC8422765; doi:10.1186/s12870-021-03184-2)
Supplement: Supplementary file 1 — Additional file 1. [file 12870_2021_3184_MOESM1_ESM.xlsx]

## Sheet: Sheet1
Additional file 1: OSCAs amino acid sequences in mung bean, soybean, Arabidopsis and rice.
>VrOSCA1.1(Accession number:Vradi07g26860)
MATLADIGLAAGLNILSAFIFFVAFAILRLQPFNDRVYFPKWYLKGLRTD
PVHGGAFVRKFVNLDWRSYVKFLNWMPAALRMPEPELIDHAGLDSAVYLR
IYLIGLKIFVPIAFLAWAVLVPVNSTSTGLEGAKLDNITASDIDKLSISN
VHKESQRFWAHIVVAYAFTFWTCYILSKEYEKVAAMRLQFLASEKRRPDQ
FTVLVKNIPPDPDESVSENVEHFFLVNHSDNYLTHQVVYNANKLSKLVKK
KKKLQNWLVYYQNKLERTSERPQIKTGFLGLCGVQVDAIDHHNTEIDRLS
KEIALERDKVTNDPNSVMPAAFVSFKTRWGAAVCAQTQQTRNPTLWLTEW
APEPRDVYWSNLSIPYVSLTVRRLIVGVAFFFLTFFFMIPIAIVQSLASI
EGIQKRAPWLNPIINIGFIKSFIQGFLPGIALKLFLIFLPTILMIMSKFE
GFGSISSLERRSASRYYIFNLVNIFLGNILTGTAFEQLDSFIHQPANEYP
VTIGTAIPLKASFFITYIMVDGWAGIAAEVLMLKPLIIYHLKNFFLVKTE
KDREEAMDPGSIGFNTGEPRIQLYFLLGLVYAAVTPTVLPFIIVFFGLAY
VVFRHQIINVYNQEYESGAAFWPDVHFRVIIALIVSQVVLMGLLTTKRAA
SSTPFLIVLPILTIWFHKYCKGRFEPAFVRYPLQEAMMKDTLERATEPNL
NLKAYLQNAYVHPVFKASLGEDDDEDEETMSLKWESESITVPTKRQSRKN
TPLPSRISGASSPSLPDAIRNQPEP*
>VrOSCA1.2(Accession number:Vradi10g01410)
MTTLSDIGVSAAINISSALLFFVAFAILRLQPWNDRVYFPKWYLKGLRTD
PVQGRAFVSKFINLDWRAYLGFLNWIPEAIRMPEPELIDHAGLDSVVYLR
IYLIGLKIFVPIAFLAWTILVPVNWTSTGLEGGDIRNITSSDIDKLSVSN
VQSRSERFWGHIVMAYAFTFWTCYVLLKEYGKAASMRLSFLAAEKRRPDQ
FTVLVRNIPSDPDESVSELVEHFFLVNHPDHYLTHQVVYDANKLSKLVKK
KKKLKNWLVYYQNKLERTSKRPQIKTGFLGLWGKKVDAIDHHINEIEKLS
KEIVVEREKVTNDPNSIMPAAFVSFKTRWGAAVCAQTQQTRDPTLWLTEW
APEPRDVYWRNLPIPYVSHTVRRLIIAVAFFFLTFFFMIPIAFVQTLASI
EGIQKAAPWLKPLVTIPFIKSFIQGFLPGIVLKLFLIFLPTILMIMSKFE
GFESISSLERRSASRHYLFNFVNIFLGNILTGTAFQQLSSFIHQPANQYP
VTIGTAIPLKASFFITYIMVDGWASIAAEVLMLKPLIFYHLKNFFLVKTE
RDREEAMYPGSIGFNSGEPRIQLYFLLGLVYAAVTPAVLPFIIVFFGLAY
VVFRHQIINVYNQEYESGAAFWPDVHFRIIFALIVSQIVLMGLLTTKKAA
SSTPFLIVLPILTIWFHRYCKGRFESAFVKFPLQEAMMKDTLERAIEPNL
NLKGYLQNAYVHPIFKDSMDDDTDDEEILSIDFETESAIVRTKRQSRKNT
PLPSRNKASSLSLSDGIQSHLEP*
>VrOSCA1.3(Accession number:Vradi06g03460)
MLMASLSDIGLAAAINILSAFTFLLAFAVLRIQPINDRVYFPKWYLKGLR
SSPLQAGLFVSKFVNLDFKSYARFLSWMPAALQMPEPELIDHAGLDSAVY
LRIYLLGLKIFVPIAFLAFSVMVPVNWTNSTLERSNLTYSQIDKLSISNI
PTGSNRFWTHLVMAYAFTFWTCYILKREYQIVATMRLHFLASERRRPDQF
TVLVRNVPPDPDESVSELVEHFFLVNHPDHYLTHQVVHNAKKLSSLVSKK
KKTQNWLDYYELKYSRNQSTRPFKKTGFLGLWGDRVDAIDFYTDEINRLS
KEIELEKDKVMKNPKYIMPAAFVSFRTRWGAAVCAQTQQSRNPTVWLTEW
APEPRDVYWDNMAIPYVSLTIRRLIVAVAFFFLTFFFMIPIAFVQSLANI
EGIEKAVPFLKPFIEIKVIKAFIQGFLPGIALKIFLIFLPSILMIMSKFE
GFISTSSLERRAATRYYIFQFINVFLGSIITGTAFQQLDKFLHQSANEIP
ITIGVSIPMKATFFITYIMVDGWAGCAGEILRLKPLIFYHLKNFFLVKTE
KDREEAMDPGTFGFNTGEPQIQLYFLLGLVYAVVTPFLLPYIIVFFGLAY
VVYRHQIINVYNQEYESAAAFWPDIHGRIIFALVISQLLLMGLLSTKEAA
NSTPLLITLPVLTIAFHLYCKGRYEPAFIKHPLQEAMMKDTLERAREPNF
NLKEFLQNAYIHPVFKGDDDSDSEVMSEKWEEQEPVVVQTKRQSRRNTPL
PSKHSGSLSP*
>VrOSCA1.4(Accession number:Vradi03g00620)
MASIADISLSAAINLLSALAFLLAFAVLRLQPFNDRVYFPKWYLKGIRGS
PTGSTAVKKFVNLDFRTYIRFLNWMPAALHMPEPELIDHAGLDSAVFIRI
YLLGLKIFAPITLLAFIVLVPVNWTGNTLEEQGAKNLTYSDIDKISISNI
PFGSDRFWAHIAISYVFSSWTCYSLYKEYKNVAAMRLRFLAAESRRPDQF
TVLVRNVPPDTDESVTEHIEHFFCVNHPDHYLMHQTGFMGLVGTKVDAID
HYTESIETLSKEEAEEREIVKKNPDAIMPAAFVSFKTRWGAVVCAQTQQT
SDPTIWLTDWAPEPRDVFWENLAIPYFELNMRRLVMNVALFFLTFCFMIP
IAFVQSLANIESIMKVLPFLKPIIQEPSIKSLIQGFLPGIALKIFLAVLP
KILMTMSKVEGYTSLSSLDRRSASKYYLFILINVFLGSVITGTAFQQLQQ
FLNQTSTEFTKTVGSTIPMKATFFITYIMVDGWAGIAAEVLRLVPLITFH
LKNAFLVKTEQDRESAMDPGSLDFATSEPRIQLYFMLGHVYAPVTPFLLP
FIDFFFSCPKIINVYNQQYESGGAFWPDVHGRVVMGLIISQILLMGLLST
RGTETSTLVLIAQPILTFWFHRYCKGLFESAFVKFPLQVG*
>VrOSCA1.5(Accession number:Vradi11g08350)
MATLADIGVSATFNVLSAFAFLMAFALLRIQPINDRVYFPKWYLSGGRSS
PRSSENFVGKFVNLNFKTYLTFLNWMPQALRMSESEIISHAGLDSAAFLR
IYTLGLKIFVPITVVALLILIPVNVSSGTLFFLQKELVVSDIDKLSISNV
PAESIRFFVHIALEYLFTLWICFLLYKEYDYVATMRLHFMASQRRRVEQF
TVVVRNIPHMPGHAVSDSVEGFFKLNHPDHYIGHQAVYNANKFAKLAKRR
ERLQNWLDYYQLKSERHPGKGSTVKTGLFGLWGRKVDAVEYYTHAIKELD
NLMTLERQKIIKDPKAILPVAFLSFNSRWGASVCAQTQQSKNPTLWLTDW
APEPRDVYWRNLAIPFVSLSIRRLVISLSVFALVFFYMIPIAFVQSLANL
EGLEKVAPFLRPVIEFNFIKSFLQGFLPGLALKIFLYILPTVLMIMSKIE
GYIALSTLERKTAAKYYYFMLVNVFLGSIVTGTAFQQLHAFLHQPPTQIP
RTIGVSIPMKASFFITYIMVDGWAGIAGEILRLKPLVIYHLKNMFIVKTE
RDRGKAMNPGSVDFPETIPSLQLYFLLGIVYAVVTPILLPFILVFFAFAY
LVYRHQIINVYNQQYESAAAFWPLVHSRIIASMLISQFLLLGLLSTKKAA
KSTPLLVILPILTFAFHKYCQRRFEPAFRKYPIEEAMSKDMLEKSTEPDL
NIKAYLADAYLHPIFTSFEVEEEELIEVRVDKHQTNVAAASSPSSEPSSP
SPPHHLHQSFPAHHLHLPSPPHHLHEPSPPDHLHLPSQPPHHLPESSSLP
HHLPEPSLPHHLPELSPPHHHLHEPSLPYHIHQPSPPPPYNEYPPGYYYQ
YHPPSPPHHVYQY*
>VrOSCA2.1(Accession number:Vradi06g14350)
MDINALLTSAGINIALCVVLFSFYSVLRKQPSNVNVYFGRRLASQHSRRV
DVCLERFVPSPSWILKSWETTEEEILAIGGLDAVVFVRMLVFSIRVFSIA
AVICLALVLPINYHGRDRTHKYIPFESLEVFTIENVKEGSTWLWAHCLAL
YVITFSACTLLYIEYKSITNLRLLHIVGSPPNPSHFTILVRSVPWSSEES
YCETVKKFFSHYHASAYLSHQMIYKSGKVQKLKDDAEHVCKVLKNASLEK
TCKPSFRHCCSGASTNSFKKISNEMDSVNGGTDNTDMNLETTKKECAAAF
VFFKSRYAALMAAKVLQTPNPMLWVTDVAPEPHDIYWSNICVPYRQLWIR
KIATLVASIAFMLVFLIPVTFVQGLTQLDKLQKMFPFLRGIFKEKIVNQV
VTGYLPSVILVLFFCAVPPMMMLFSSVEGSISRSERKKSACCKVLYFTIW
NVFFVNVFTGSVITQLSVFTSVTDLPAQLAKAVPSQATFFTTYVLSSGWA
SLACEVIQIFPLLCNIFQRFILRLKEDALDSSLSFPYHTEVPRVLLFGFL
GFTCSILAPLMLPFLLFYFFLAYLVYRNQIINVYITKYDSGGQFWPIAHN
TTVFSLIFSQLIALGVFGLKRSSVASGFTIPLLIGTLLFHQYCRQRFLPI
FKSNSAQIVIDMDMRDEHSGRMEEIYEHLPVAYNQPSLTEEDASSQPQCD
KRHEDMDRGQSSSEDMEKGLF*
>VrOSCA2.2(Accession number:Vradi05g11970)
MDIAALLTSAGINIAVCVVLFSLYSILRKQPSNVNVYFGKRLASRSSKSR
DLCLDRFVPSPTWVMKAWETTQEEMLTTGGLDAVVFSRMVVFSIRVFSVA
AVICTILVLPVNYYGRDRKHKNIPFESLEVFTIENVKEGSEWLWAHCLAL
YIITLTACTLLYFECAAAFVFFKSRYAALTVAQSLQTSNPMLWVTDLAPE
PQDVYWSNLCIPYKQLWIRKITTFAASVTFVLVFLIPVTFAQGLTQLDKL
EKMFPFLTGMLQKKFVIQLVTGYLPSVILVLFLYAVPPVVMLFSTMEGCV
SRSERKTSACSKFLYFTIWNVFFVNVFAGSVISQLAVFSSLTELPAQLAK
AVPAQATYFTTYVLSSGWASLAFEIMQLFPLFCNLFQRFILGYNEDTING
FLTFPYHTEVPRILLFGFLGFTCSILAPLILPFLLFYFVLAYLVYRNQLW
PIAHNTTVLSLLVAQVIALGVFGIKQSPVASGFTFPLLICTVLFHQYCRQ
RFLPIFKNNATQVLIDMDRRDERCGRMEQIYEQLTSAYCQFSSSNQSECF
SSQGEREDVRTPQDMEKANEMTEDISWPPVIHSFDKPVKGGK*
>VrOSCA2.3(Accession number:Vradi01g07680)
MERERSAIERTRQRPEGGEDLVQTTQSLHCYVDSGAGAEVVAFLYGCWLV
AMFDFQIRTVVLLGAKVNLLVPNQVSTMILSALLTSVGINLGLCFLFFTL
YSVLRRQPGNITVYAPRLVAEGKVKEGGHFNLERLLPTAGWVKQAWEPSE
DEFLSSSGLDAFVFMRIFIFSLKVFAVGGLIGMFVLVPINYAGSQLSDDS
DFQHKSLDSFSISNVNNGSNRLWVHFSAAYIFTGIVCYLLYCEYLYISSK
RIAYFYSSKPQPQQFTLLVRGIPVPPGSTCHDTVERFFLEYHPSTYLSHS
VIRRNNKLQSLVNDADKLYKKLTNLKQNNDAPKRHRRDGCLGICGRKVDI
VDHYERRLGDIEDNVRLEQSSLEAKEVQAAFVSFKTRFGAAIASRIQESV
NPTEWVTEKAPEPHDVYWPFFTVSFLKRWISKVVVFVACTSITVLFLIPV
AIVQGLTHLDQLETWFPFLKGILRLSVVSQIITGYLPSLILQLFLSFVPP
IMVMLSSMQGYISWSQIQKSACTKVLWFTVWNIFFANVLSGSALYRVNVF
LEPKEIPRILAEAVPSQASFFIAYVVTSGWTTIASELFQLTTLLSNFMSK
TFCRNNGDFDPPSIPYHSEIPRIRLFGLLGVTYFILAPLILPFLLVYFCM
GYIIYRNQCLIKKDRADQNQHNMIEFYDELANAYNDPALMPKKYSERPDS
QRSPLLNSS*
>VrOSCA2.4(Accession number:Vradi04g08970)
MILSALLTSVGINLGLCFIFFTLYSILRKQPCNLTVYAPRLVSERKREEG
GQSNLECLLATTDWVIKAWETSEEEFLSTAGLDAFVFMRIFVFSLKIFTF
GGIVGLLILLPINCMGSQLRDDSDFQNRSLDSFSISNVNNGSHRLWIHFC
AVYVFTGVVCILLYYEYEYISSKRIACFYSSKHEPHHFSILVRGIPVPVG
SNCTDIVEQFFQEYHPSTYHSHEVVRRSSKLQILLTDAERLYKRLTHLKN
KDNTPQRQRRDGCLGLFGHKVDMLDHYEKTLGDIADNVRIEQCSLAGKEV
PAAFVTFKSRFGAAIALNIQESVNPTHWITEQAPEPQDVYWPFFSVTFIR
RWISKLVAFVACNVLTMLFLIPVALVQGLTHLDQLETMFPALKNILRMAV
VSQVITGYLPILILQMFLSVVPPIMIMLSSLQGYISWSQIQKSACTKVLW
FTIWNIFFANVLSGSAFYRLTVFLEPKEFPRVLAEAVPAQASFFIAYVVT
FGWTNIASELFQLIPLLYNYIKVIFYGDSDTDDFEAPSIPYHSEIPRILF
FDLLGVTYFILAPLILPFLLVYFCLGYIIYRNQCLIKKDREDQNDPNMSE
FYDKLASAYNDPALMPIKYSGRSVNSPWLPLLNKSKV*
>VrOSCA2.5(Accession number:Vradi0100s00520)
MIVSALLTSVGINTALCVLFFTLYSILRKQPSNYEVYVPRLLAEGISKRR
SRFNLERLIPSAGWVAKAWRLSEEELLSLSGLDGVVFMRMITFSLKMFTF
AGMIGMLVILPVNCWGNQLKDIDVVDFVSNSLDVFTISNVNSGSHWLWVH
FIAVYIVSGFICMLLFFEYKYISSKRISYFYSSEPQPHHFTILVHSIPTS
SSNSISDSVERFFSELYPSTYLSHVVVRRTGKIHSLVSEAKKLYKRVTQL
RSDPTRQKRMNRGISGIFRQKTNVIEEYQKKLENIEESVRFKQSEASLAG
EEARAAFVFFRSRLGAATAFHIKQSVNPTHWITEFAPEPRDVYWPFFSES
FMRRWISKKFFSQIVTGYLPSLILQLFLKVVPPAMKFLSSIQGYISHSDI
EMSASRKVLWFTVWNVFFASVFSGSILSMLQAILDPKNIPAKLAVAVPAQ
ASFFITYVVTQGWTSVSSELFRVIPFLFCRITRLFTSPDEDEFEVPSIPY
HKDIPRVLFFGLLGITYFFLAPLILPFLLAYFCLAYIIYRNQFINVYAPK
YDTAGKFWPVIHNSMIFSLVLMQIIAVGIFALKKLSMASTLAMPLPVLTL
LFNEYCRKRFLPIFVAYSAESLIKKDRQDQTGATMTQFYENLVNAYKDPA
LLPLPYLPNYDNLQTPLIPQA*
>VrOSCA2.6(Accession number:Vradi05g17480)
MNPQSLLASAAINIGLALLILSLFSVLKKQPSNASVYYARPLSHRRQIPV
HFPSSPLRRFLPSLSWVFRAFSVTEAQILDAHGLDSLVIIRLFKFGRHYP
NTYRSYQMLYKTEELEESVSHAKSLSRKIEDMRKSCIANKSKNRSSLLGL
LHGETSKADSDLLEEKLQALSHKIHQLQCRDMLQRKELPVAFVIFKSRSG
AAAAAHLQQHSHPLLWITELAPEPRDVSWRNMRVSYRVVPLYRLGVVIAA
SLLTVFFAIPVTAVQGIAKYEKLKKWFPPATAVQLIPGLSSIVTGFLPSV
VLKAFIYIVPFTMFAMAKIAGCIARSKEEMKACNMVFYFLVGNVFFWSVL
SGSLLDLIGEFITQPKAIPTHLAGAVSAQADFFVTYILTDGLSGFSLEVL
QPGMLIWDILKSCVYGSQRETSPYLYSFPYFRIIPLVSLSILIGTVYAVV
APLLLPFLIVYFCLGYVVFVNQIQDVYETTYQTCGQYWPYIHHYILLAII
LMQITMIGLFGLKLKPAASISTIPLIMFTLMFNEYCKMRFLPSFHHYSLL
DAAENDELDEKCGLLELHCENAMNAYCPPGLRPVNFMASESSSTPLVSSS
*
>VrOSCA3.1(Accession number:Vradi10g09440)
MDFTSFLTSLGTSFLIFLVLMIVFAFLSSKPGNNVVYYPNRILKGLDPSE
GGPKSRNPFSWIKEAMSSSERDIVAMSGVDTAVYFVFLTTVLGILVLSGV
ILLPVLLPLSATDNAVKRQDGKAQTTSKGTFNELDKLSMANITARSSRLW
GFLIACYWVSIVTFVLLWRAYKHVSWLRAEALKSPDVRPQQFAIVVRDIP
NATQGQTKKEQVDTYFKAIYPEAFYRSMIVTDNKVVNKTWESLEGFKKKL
ARAEAVYERSKTTAKPEGTRPTNKTGFLGLIGEKVDSIDYYNDKINELVT
KLESEQKVTLREKQQDAALVFFSSRVVAASAAQSLHAQMVDTWSVFDAPE
PSQLIWPNLKIKYFQRELRQYLVYVIVALTIFFYMIPITFISAFTTLDNL
VKYLPFIKPIVRIKALRTVLEAYLPQLALIIFLALLPKLLLFLSKFEGIP
TESHAVRAASGKYYYFIVLNVFIGVTIGGTLFKAFHRIQENPNINEIASL
LAESLPGNATFFLTYVALKFFVGYGLELSRIVPLIIYHLKRKYLCKTEAE
LKEAWQPGDLGYATRVPADMLIVTIVFCYSVIAPVIIPFGVLYFGLGWLV
LRNQALKVYVPTYESYGRMWPHIHKRVLASLILYQITMFGYFGAQKFYYT
PLVLPLPFLSLIFGFVCGKKFYPAFEHPALEVAANPLKEPPNMELIFRSF
IPPSLSSEKIEDERFEDALSSVSRRTAV*
>VrOSCA4.1(Accession number:Vradi07g01560)
MGGDPLPLPPSSSGDDGDPFGTWYGNIDYLLNISVIGSACCLLIFLFVKL
RSDHRRMPGPTALASKLLAVWHATGREIARHCGADAAQFLLIEGGSCALL
LSLSVLAVTVLLPLNLSAGTAFIDDGFSRTTITNIEKGSSLLWIHFLFVV
VVVVLVHFGISATQERLRITRFRDGYGNLSDPTSNSTAIFTIMVQGLPKI
IAADRVVLHEYFQYRYPGKVYKVIAPMDLCALDDLANELLRVRDEISWLV
ARMDSRLLPDDERDGGISQTGLWGSIVCFWKWLKGFCVDFMGRFGYSDEE
RLRKLQELRAELESELADYKEGRAPGAGVAFVMFRDVYTANKAVQDFQNE
KRRRIGKFFSVMELRLRRNQWKVERAPLASDIYWKNMGTPRMSLKLRRVF
VNTCLLLMLLFFSSPLAVITAAKSAGRIINAEAMDNAQLWLAWVQSSSWL
ASIIFQFLPNVIIFVSMYIVIPSALSYLSKFERHLTVSGEQRAALLKMVC
FFLVNLILLRGLVESSLESTILKMGRCYLDGEDCKRIEQYMSASFLSKSC
LSSLAFLITSTFLGISYDLLAPIPWIKRNLQKFRKNDMLQLVPEQSEEYP
LEHQDIDSSLQRPLMHDNAYDIVNGDDVEGQDLFVYPITGSSPAPKQTFD
FAQYYAFNLTIFALTLVYCSFNPLVVPVGAVYFGYRYVVDKYNFLFVYRV
RGFPAGNDGRLMDTVICIMRFCVDLFLLAMLLFFSVRGDSTKLQAIFTLG
LLVLYKLLPSTNDGIQPTLLEGIQTVDHVVDTRPIDYEVYSQPRFDWDTS
QSHSNVNNGSQVLDMIQNDADAREFLCNGCLPCCYSGSPPRRTENPLVHD
VQFLHQVEVVTPLARAKLSDKFGFISASPM*
>AtOSCA1.1(Accession number:AT4G04340)
MATLKDIGVSAGINILTAFIFFIIFAFLRLQPFNDRVYFSKWYLRGLRSSPASGGGFAGRFVNLELRSYLKFLHWMPEALKMPERELIDHAGLDSVVYLRIYWLGLKIFAPIAMLAWAVLVPVNWTNNELELAKHFKNVTSSDIDKLTISNIPEGSNRFWAHIIMAYAFTIWTCYMLMKEYETVANMRLQFLASEGRRPDQFTVLVRNVPPDPDETVSELVEHFFLVNHPDNYLTHQVVCNANKLADLVSKKTKLQNWLDYYQLKYTRNNSQIRPITKLGCLGLCGQKVDAIEHYIAEVDKTSKEIAEERENVVNDQKSVMPASFVSFKTRWAAAVCAQTTQTRNPTEWLTEWAAEPRDIYWPNLAIPYVSLTVRRLVMNVAFFFLTFFFIIPIAFVQS…
>AtOSCA1.2(Accession number:AT4G22120)
MATLQDIGVSAGINILSAFVFFIIFAVLRLQPFNDRVYFSKWYLKGLRSSPARGGAFAQRFVNLDFRSYMKFLNWMPEALKMPEPELIDHAGLDSVVYLRIYWLGLKIFTPIAVLAWAVLVPVNWTNNTLEMAKQLRNVTSSDIDKLSVSNIPEYSMRFWTHIVMAYAFTIWTCYVLMKEYETIANMRLQFVASEARRPDQFTVLVRNVPPDADESVSELVEHFFLVNHPDHYLTHQVVCNANKLADLVKKKKKLQNWLDYYQLKYARNNSQRIMVKLGFLGLWGQKVDAIEHYIAEIDKISKEISKEREEVVNDPKAIMPAAFVSFKTRWAAAVCAQTQQTRNPTQWLTEWAPEPRDVFWSNLAIPYVSLTVRRLIMHVAFFFLTFFFIVPIAFVQSL…
>AtOSCA1.3(Accession number:AT1G11960)
MATLGDIGVAAAINILTAIIFLLAFAILRIQPFNDRVYFPKWYLKGIRSSPLHSGALVSKFVNVNLGSYLRFLNWMPAALKMPEPELIDHAGLDSAVYLRIYLIGLKIFVPIALLAWSILVPVNWTSHGLQLAKLRNVTSSDIDKLSISNIENGSDRFWTHLVMAYAFTFWTCYVLMKEYEKVAAMRLAFLQNEQRRPDQFTVLVRNVPADPDESISDSVEHFFLVNHPDHYLTHQVVYNANDLAALVEQKKSTQNWLDYYQLKYTRNQEHKPRIKTGFLGLWGKKVDAIDHYIAEIEKLNEQIMEERKKVKKDDTSVMPAAFVSFKTRWGAAVSAQTQQSSDPTEWLTEWAPEAREVFWSNLAIPYVSLTVRRLIMHIAFFFLTFFFMIPIAFVQSLA…
>AtOSCA1.4(Accession number:AT1G62320)
MATLADIGLAAAINILSALIFLLLFAILRIQPFNDRVYFPKWYLKGVRSSPVNSGAFVSKIMNLDFRSYVRFLNWMPDALKMPEPELIDHAGLDSAVYLRIYLIGLKIFGPIALLSWSILVPVNWTSDGLQLAKLRNVTSSNIDKLSISNVERGSDRFWAHLVMAYAFTFWTCYVLMKEYEKIAAMRLSFLQSEKRRADQFTVLVRNVPPDSDESISENVQHFFLVNHPDHYLTHQVVYNANELAKLVEDKKKMQNWLDYYQLKYTRNKEQRPRMGFLGLWGKKVDAMDHYTAEIEKLSEQIMEERKRIKKDDKSVMQAAFVSFKTRWGAAVCAQTQQTKNPTEWLTEWAPEAREMYWPNLAMPYVSLTVRRFVMHIAFFFLTFFFIIPIAFVQSLASI…
>AtOSCA1.5(Accession number:AT3G21620)
MATLTDIGVAATINILTAFAFFIAFAILRLQPVNDRVYFPKWYLKGLRSSPIKTGGFASKFVNLDFRSYIRFLNWMPQALRMPEPELIDHAGLDSVVYLRIYLLGLKIFFPIACIAFTVMVPVNWTNSTLDQLKNLTFSDIDKLSISNIPTGSSRFWVHLCMAYVITFWTCFVLQREYKHIASMRLQFLASEHRRPDQFTVLVRNIPPDPDESVSELVEHFFKVNHPDYYLTYQAVYNANKLSELVQKRMKLQNWLDYYQNKHSRNPSKRPLIKIGFLGCWGEEVDAIDHYIEKIEGLTRKISEEKETVMSSTKSLVPAAFVSFKKRWGAVVCSQTQQSRNPTEWLTEWAPEPRDIYWDNLALPYVQLTIRRLVIAVAFFFLTFFFMIPIAFVQTLANI…
>AtOSCA1.6(Accession number:AT4G15430)
MATINDIGVAAAINIVTAFAFLLAFAIFRIQPVNDRVYFPKWYLKGLRSSSIQTGGFGSKFINLDFRSYIRFLNWMPEALKMPEPELVDHAGLDSVVYLRIYLLGLKIFFPIACVAFTTMVPVNWTNKGLDRLRHSNISFSDIDKLSLSNIPNGSPRFWVHLCMAYAITFWTCFILKREYQNIALMRLQFLANDQRRPNQFTVLVRNIPADPHESICELVEHFFKVNHPDHYLTFQAVHDATKLSELVLTRKQMQNLLDYNINKHMRNLSNRPVIKMGFLGCCGEEADGIKYYTSVVEGLTREISEEKQRLRTGTKSIVPAAFVSFKSRWGAAVCAQTQQTRNPTEWLTEWAAEPRDIYYDNLALPYVDLKIRRLIVGVAYFFLTFFFMIPIAFVQSLA…
>AtOSCA1.7(Accession number:AT4G02900)
MASVQDIGLSAAINLLSAFAFLFAFAMLRLQPVNDRVYFPKWYLKGIRGSPTRSRGIMTRFVNLDWTTYVKFLNWMPAALQMPEPELIEHAGLDSAVYIRIYLLGLKMFVPITLLAFGVLVPVNWTGETLENIDDLTFSNVDKLSISNVPPGSPRFWAHITMTYVITFWTCYILYMEYKAVANMRLRHLAAESRRPDQLTVLVRNVPPDPDESVNEHVEHFFCVNHPDHYLCHQVVYNANDLAKLVAQRKAMQNWLTYYENKFERKPSSRPTTKTGYGGFWGTTVDAIDFYTSKMDILAEQEAVEREKIMNDPKAIMPAAFVSFRSRWGTAVCAQTQQCHNPTIWLTEWAPEPRDVFWDNLAIPYVELSIRRLLTTVALFFLIFCFMIPIAFVQSLANL…
>AtOSCA1.8(Accession number:AT1G32090)
MATLQDIGVSALINLFGAFLFLIAFAVLRIQPINDRVYFPKWYLTGERNSPRRSDRTLVGKFVNLNYKTYFTFLNWMPQAMKMSESEIIRHAGLDSAIFLRIYTLGLKIFAPVMVLALVVLVPVNVSSGTLFFLKKELVVSNIDKLSISNVQPKSSKFFFHIAVEYIFTFWACFMLYREYNNVAIMRLQYLASQRRRPEQFTVVVRNVPDMPGHSVPDTVDQFFKTNHPEHYLCHQAVYNANTYAKLVKQRAKLQRWFDYYVLKHQRNPHKQPTCRTGFLGLWGKRVDSIEYYKQQIKEFDHNMSLERQKVLKDSKLMLPVAFVSFDSRWGAAVCAQTQQSKNPTLWLTSSAPEPRDIYWQNLAIPFISLTIRKLVIGVSVFALVFFYMIPIAFVQSLA…
>AtOSCA2.1(Accession number:AT1G58520)
MEISALLTSAGINISICIVLLSLYSILRKQPANYCVYFGRRLVCGGARRYDPFWYERFVPSPSWLVKAWETSEDELLAAAGLDAVVFLRMVIFSIRIFFIVAVICIAFVLPVNYYGQPMVHKEIHLESSEVFTIENLKEGSKWLWVHCLALYIITSAACLLLYFEYSTIAKMRLGHITGCASKPSQFTVLIRAIPWSPEQSYSDTLSKFFTNYYSSSYVSHQMVYHNGIIQRLLRDAERMCQTLKHVSPEINCKPSLRPCTFCGGPTATSSFHILSNEADSVKGMELGELTMTTTTTEQERSAAFVFFKTRYDALVVSEVLQSSNPMLWVTDLAPEPHDVYWKNLNIPYRQLWIRKIATLVGAVAFMFVFLIPVTFIQGLTQLVQLSHAFPFLRGILSK…
>AtOSCA2.2(Accession number:AT1G10090)
MDVSALLTSAGINIAICVVLVSLYSILRKQPANYCVYFGRLLSDGRVKRHDPRWYERFAPSPSWLVKAWETTEEEMLAAAGLDAVVFIRMVICSIRIFSIVAVVCLAFVLPVNYYGQKMEHKEVHLESLGVFTIENLNPRSRWLWVHCLSLYIISSAACALLYFEYKNIAKKRLAHISGSASKPSHFTVLIRAIPQSPDQSYSETVSKYFTNYYAPSYVSHLMVYRDGFIHRLMNETERMCQAIKHVSPDLSCNPSLKSCVLCGPAATNSFQIISNETDSVKGLELGELTLTTTEEERPVAFVFFKSRYDALVVSEVLQTPNPMLWVADLAPEPHDVHWRNLRIPYRQLWMRRIATLVGAIAFMFVFLFPVTFVQGLTQLPTLSKNFPFLKDLLNRRFM…
>AtOSCA2.3(Accession number:AT3G01100)
MLLSALLTSVGINLGLCFLFFTLYSILRKQPSNVTVYGPRLVKKDGKSQQSNEFNLERLLPTAGWVKRALEPTNDEILSNLGLDALVFIRVFVFSIRVFSFASVVGIFILLPVNYMGTEFEEFFDLPKKSMDNFSISNVNDGSNKLWIHFCAIYIFTAVVCSLLYYEHKYILTKRIAHLYSSKPQPQEFTVLVSGVPLVSGNSISETVENFFREYHSSSYLSHIVVHRTDKLKVLMNDAEKLYKKLTRVKSGSISRQKSRWGGFLGMFGNNVDVVDHYQKKLDKLEDDMRLKQSLLAGEEVPAAFVSFRTRHGAAIATNIQQGIDPTQWLTEAAPEPEDVHWPFFTASFVRRWISNVVVLVAFVALLILYIVPVVLVQGLANLHQLETWFPFLKGILNM…
>AtOSCA2.4(Accession number:AT1G69450)
MLLSALLMSVGINSCLCVLLFILYSVLRKQPRNYEVFLPRRLANGTYKRRRNKVARYIPSLKWIWKSWRPTEKELMESSGLDGVVFMRMITFSLKVFLFAGIIGVFVLLPVNCFGDQLTVIDYADWSANSLDLFSVANLKVRSQWLWVHFGAIYLVTVFVCCLLYFEFRYIALKRIEHFYSSKPKPEQFTILVRNIPSSDGSSVSDTVDRFFGENHSSTYFSHVVIHRTSKLRSVVDKAKKLYKEVKHKKPVKKTPMRFFSRKDNTEGHYESVLQEMEQNIRLGQAEVSAPGKEVRAAFVSFKSRYGAATALHMPQSINPTYWLTEPAPEPHDVHWPFFSASFMQKWLAKILVVFACLLLTILFLVPVVLVQGLTNLPALEFMFPFLSLILSMKVVSQI…
>AtOSCA2.5(Accession number:AT3G54510)
MTPESLLASASINIGLAVVALWLFSVLKKQPRNAVVYYARRLSDRHHHRPLSLHSSLCLPRFLPSVAWIPRAFRVPEDEILSRHGLDALVLIRLFKFGIRFFLMCSLLGASLLLPVDYYNESDLPTRREYSMDAFTISNITRGSNKLWVHFSCLWCISFYALFLLHKEYKEILVIRLQQMKELRHRADQFTVLVRQVPLCPEHNTRGCAVDHFFSKHHRFSYHSHQMLYDGRDLEYLLGKQKKLKKELEDKRHTEILSNGSQEHKQISTSEEKLREITHMIYHLQSETMLREKELPVAFVTFKSRRNAALAAQTQQHSNPLELITEMAPEPRDVSWRNLAIPQKILPLNKIGVILAAALLTIFFAIPVTAVQGIAKYEKLKKWFPPAMAIEFIPGLSSV…
>AtOSCA3.1(Accession number:AT1G30360)
MEFGSFLVSLGTSFVIFVILMLLFTWLSRKSGNAPIYYPNRILKGLEPWEGTSLTRNPFAWMREALTSSEQDVVNLSGVDTAVHFVFLSTVLGIFACSSLLLLPTLLPLAATDNNIKNTKNATDTTSKGTFSQLDNLSMANITKKSSRLWAFLGAVYWISLVTYFFLWKAYKHVSSLRAQALMSADVKPEQFAILVRDMPAPPDGQTQKEFIDSYFREIYPETFYRSLVATENSKVNKIWEKLEGYKKKLARAEAILAATNNRPTNKTGFCGLVGKQVDSIEYYTELINESVAKLETEQKAVLAEKQQTAAVVFFTTRVAAASAAQSLHCQMVDKWTVTEAPEPRQLLWQNLNIKLFSRIIRQYFIYFFVAVTILFYMIPIAFVSAITTLKNLQRIIPF…
>AtOSCA4.1(Accession number:AT4G35870)
MNRNFSPAAMPPISSMTIDNSFSPPPSSGDLPEIPDAWYGNIQYLLNISVIGLLCCVSIFLFVKLRSDHRRMPGPSALFSKLLAVWKATCREIARHCGADAAQFLLIEGGSFVLLFSIAVLAVSVMLPLNLYAGTALLSDELSKTMITHIQKGSALLWLHFVFVVIVVVISHFGIAAIEARLKFTRFRDGNGNISDPNANSTAVFTIMVQGLPKNLGSDRVEFEDCFRLKYPGKVYKFIVPMDLCALDDLATELVRVRDEITWLVAKMDSRLLPDEYENVGDNGLVFCVCSLWVRVKVLWSQITERFGFTDDEKLRKLQELRADLESQLAAYKEGRAQGAGVAFVMFKDVYTANKAVQDFRNERSRRTGKFFSVTELRLQRNQWKVDRAPLATDIYWNH…
>GmOSCA1.1(Accession number:GLYMA_07G263300)
MATLSDIGVAAGLNILSAFIFFVAFAILRLQPFNDRVYFPKWYLKGLRTDPVHGGAFVRKFVNLDWRSYLRFLNWMPAALRMP
EPELIDHAGLDSVVYLRIYLIGLKIFVPIAFLAWAVLVPVNATSTGLESAGRDNITSSDIDKLSISNVHSRSERFWAHILVAYAFTFWTCYILLKEYEKV
ASMRLQFLAAEKRRPDQFTVLVRNIPPDPDESVSELVEHFFLVNHPDNYLTHQVVYNANKLAKLVKKKKKLQNWLVYYQNKVERTSERPQIKTGFLGLCG
NKVDAIDHHNTEIDKLSKEIALERDNVSNDPKSIMPAAFVSFKTRWGAAVCAQTQQTRNPTMWLTEWAPEPRDIYWSNLAIPYVSLTVRRLIMAVAFFFL
TFFFMIPIAIVQGLASIEGIRKRAPWLNPLIDIPFIKSFIQGFLPGIALKLFLIFLPTILMIMSKFEGFGSISSLERRAASRYYLFNFVNIFLGNILTGT
AFEQLDSFIHQPANEYPITIGTAIPLKASFFITYIMVDGWAGIAAEVLMLKPLIIYHLKNFFLVKTEKDREEAMDPGSIGFNTGEPRIQLYFLLGLVYAS
VTPTVLPFIIVFFGLAYVVFRHQIINVYNQEYESGAAFWPDVHFRVIIALIVSQIVLMGLLTTKEAASSTPFLIVLPVLTIWFHIYCKGRFEPAFVRYPL
QEAMMKDTLERATDPNFNLKAYLQNAYVHPVFKASLFDEDEEDEEVMSLKLETESVTVPTKRQSRRNTPLASRISGASSPSLPDHGIRNHNPEP*
>GmOSCA1.2(Accession number:GLYMA_17G010500)
MATLSDIGVAAGLNILSAFIFFVAFAILRLQPFNDRVYFPKWYLKGLRTDPVHGGAFVRKFVNLDWRSYLRFLNWMPAALRMP
ELELIDHAGLDSVVYLRIYLVGLKIFVPIAFLAWAVLVPVNATSTGLESAGLDNITSSDIDKLSISNVHSTSERFWAHILVAYAFTFWTCYILLKEYEKV
ASMRLQFLAAEKRRPDQFTVLVRNIPPDPDESVSELVEHFFLVNHPDNYLSHQVVYNANKLAKLVKKKKKLQNWLVYYQNKVERTSERPQIKTGFLGLCG
NKVDAIDHHNTEIDKLSKEIALERDNVSNDPKSIMPAAFVSFKTRWGAAVCAQTQQTRNPTMWLTEWAPEPRDIYWSNLAIPYVSLTVRRLIMAVAFFFL
TFFFMIPIAIVQGLASIDGIQKRAPWLNPLIEIPFIKSFIQGFLPGIALKLFLIFLPTILMIMSKFEGFGSISSLERRAASRYYLFNFVNIFLGNILTGT
AFEQLDSFIHQAANEYPITIGTAIPLKASFFITYIMVDGWAGIAAEVLMLKPLIIYHLKNFFLVKTEKDREEAMDPGSIGFNTGEPRIQLYFLLGLVYAS
VTPTVLPFIIVFFGLAYVVFRHQIINVYNQEYESGAAFWPDVHFRVIIALIVSQIVLMGLLTTKKAASSTPFLIVLPVLTIWFHIYCKGRFEPAFVRYPL
QEAMMKDTLERATDPNFNLKAYLQNAYVHPVFKASLFDEDEDEEVMSLKLETESLTVPTKRQSRRNTPLPSRISGASSPSLPDHGIRNHPEP*
>GmOSCA1.3(Accession number:GLYMA_13G002200)
MTTLSDIGVAAAINISSALLFFVAFAILRLQPWNDRVYFPKWYLKGLRTDPVHGRPLVSKFINLDWRAYLGSLNWMPEALRMP
EPELIDHAGLDSAVYLRIYLIGLKIFVPIAFLAWIVLVPVNCTSTGLEGAQMKNITSSDIDKLSISNVHRGSERFWGHIVMAYTFTFWTCYVLLKEYEKV
ATMRLGFLAAEKRRPDQFTVLVRNIPPDPDESVSELVEHFFLVNHPGHYLTHQVVYDANKLAKLVKKKKKLKNWLVYYQNKLERTSKRPEIKTGFLGLWG
KKVDAIDHHITEIDKLSKEIVEERENVTNDPKAIMPAAFVSFKTRWAAAVCAQTQQTRNPTLWLTEWAPEPRDVYWRNLPIPYVSLTVRRLITAVAFFFL
TFFFMIPIAFVQTLASLDGIQKAAPWLKPLVDIPFIKSFIQGFLPGIVLKLFLIFLPTILMIMSKFEGYGSISSLERRSASRYYLFNFVNIFLGNILTGT
AFQQLSSFIHQPANQYPVTIGTAIPLKASFFITYIMIDGWASIAAEVLMLKPLIVYHLKNFFLVKTEKDREEAMDPGSIGFNTGEPRIQLYFLLGLVYAA
VTPAVLPFIIVFFGLAYLVFRHQIINVYNQEYESGAAFWPDVHFRIVMALLVSQIVLMGLLTTKKAASSTPFLVVLPILTIWFHRYCKGRFESAFVKFPL
QEAMMKDTLERTTEPNLNLKGYLQNAYVHPVFKDSMDDDDDEEDILSMDLETESVTVRTKRQSRRNTPLPSKNNDASSPSLSDGIGNHPEP*
>GmOSCA1.4(Accession number:GLYMA_20G066800)
MTTLSDIGVAAAINISTALLFFVAFAILRLQPWNDRVYFPKWYLKGLRTDPVHGRALVSKFINLDWRAYLSFLNWMPEALRMP
EPELIDHAGLDSVVYLRIYLIGLKIFIPIAFLAWIVLVPVNWTSTGLEGSQIKNITSSNIDKLSVSNVHRGSERFWGHIVMAYAFTFWTCYVLLKEYGKV
ATMRLGFLAAEKRRPDQFTVLVRNIPPDPDESVSELVEHFFLVNHPDHYLTHQVVYDANKLAKLVEKKKKFKNWLVYYQNKLERTSKRPEIKTGFLGLWG
KKVDAIDHHITEIDKLSKEIVEERENVTNDPKAIMPAAFVSFKTRWAAAVCAQTQQTRNPTLWLTEWAPEPRDVYWRNLPIPYVSLTVRRLIIAVTFFFL
TFFFMIPIAFVQTLASLDGIQKAAPWLKPLVDIPFIKSFIQGFLPGIVLKLFLIFLPTILMIMSKFEGFGSISSLERRSASRYYLFNFVNIFLGNILTGT
AFQQLSSFIHQPADQYPVTIGTAIPLKASFFITYIMVDGWASIAAEVLMLKPLIVYHLKNFFLVKTEKDREEAMDPGSIGFNTGEPRIQLYFLLGLVYAA
VTPAVLPFITVFFGLAYLVFRHQIINVYNQEYESGAAFWPDVHFRIVMALIVSQIVLMGLLTTKKAASSTPFLIVLPILTIWFHRYCKGRFESAFVKFPL
QEAMMKDTLERATEPNLNLKGYLQNAYVHPVFKDSMDDDDDEEDRLSIDLETESVTVRTKRQSRRNTPLPSKNNDASSPSLSDGIGNHPEP*
>GmOSCA1.5(Accession number:GLYMA_02G271300)
MHMASLGDIGLAAAINILSAFAFLLAFAILRIQPINDRVYFPKWYLKGLRSSPLQAGIFVSKFVNLDFKSYIRFLSWMPAALQ
MPEPELIDHAGLDSAVYLRIYLLGLKIFVPIAVLAFSVMVPVNWTNSTLERSNLTYSQIDKLSISNIPTGSNRFWTHLVMAYAFTFWTCYILKREYQIVA
TMRLHFLASERRRPDQFTVLVRNVPPDPDESVSELVEHFFLVNHPDHYLTQQVVYNAKKLSSLVSKKKKRQNWLDYYELKYSRNQSTRPSKKTGFLGLCG
NRVDAIDFYTDEIKRLSEEIELEKHKVMKNSKYTMPAAFVSFRTRWGAAVCAQTQQSRNPTVWLTEWAPEPRDVYWDNMAIPYVSLTIRKLIIAVAFFFL
TFFFMIPIAFVQSLANIEGIEKAAPFLKSFIEMQFIKSFIQGFLPGIALKIFLIFLPAILMIMSKFEGFISTSALERRAATRYYIFQFINVFLGSIITGT
AFQQLDKFIHQSANEIPKTIGVSIPMKATFFITYIMVDGWAGCAGEILRLKPLIFYHLKNFFLVKTEKDREEAMDPGTFGFNTGEPQIQLYFLLGLVYAV
VTPFLLPYIIVFFGLAYVVYRHQIINVYNQEYESAAAFWPDVHGRIIFALVISQLLLMGLLSTKEAANSTPLLITLPILTISFHLYCKGRYEPAFVKHPL
QEAMMKDTLERAREPNFNLKEFLQNAYIHPVFKGDDDSDSDVMSENWEEQEPVLVQTKRQSRKNTPLPSKHSGSLSS*
>GmOSCA1.6(Accession number:GLYMA_03G151300)
MATIGDICVSASINLLSALAFLFAFGILRLQPFNDRVYFPKWYLKGIRGSPTGSNRVKKFVNLDFGTYIRFLNWMPAALHMPE
PELIDHAGLDSAVYIRIYLLGVKIFAPITLLAFMVLVPVNWFGKTLQARGPKDLTFSSIDKISISNIPFGSDRFWVHIVMSYVFSSWTCYSLYKEYKVIA
EMRLRFLAAERRRPDQFTVLVRNVPPDPDESVSEHIEHFFCVNHPDHYLMHQVVYNANKLACIAAEKKKLINWHVYYQNKYERNPSKRPTTRTGFLGFLG
NKVDAIDHYTAIIDNLSKQEAEERESIINNPNAVIPAAFVSFKTRWAAAVCAQTQQTSNPTIWLTEWAPEPRDVFWENLAIPYFDLNMRRLLMAVALFFL
TFFFMIPIALVQSLANIEAIEKVLPFLKPIIEKPSIKSVIQGFLPGLALKIFLIMLPKILMTMSKMEGITSLSGLDRRSASKYYLFVLVNVFLGSVITGT
AFQQLGQFINQPSTEFTKTVGSTIPMKATFFITYIMIDGWAGIAAEILRLAPLITFHVKNTFLVKTEQDRQNAMDPGSLEFATSEPRIQLYFMLGHVYAP
VTPFLLPFIVVFFAFAYMIFRHQIINVYNQQYESGGSFWPDIHGRVISGLIISQILLMGLLSTRGTDKSTLVLIAQPILTLWFHRYCKGRFESAFVKFPL
EEAMVKDTLERAVEPNLNLRIYLQDAYVHPGFKGDDFQKPAIIDDEENNPLIQTTRASRRGSKPESDSETGSY*
>GmOSCA1.7(Accession number:GLYMA_19G153800)
MATIGDICVSASINLLSALAFLLAFGILRLQPFNDRVYFPKWYLKGIRGSPTGSNAVKKFVNLDFATYIRFLNWMPAALHIQE
PELIDHAGLDSTVYIRIYLLGVKIFAPITLLAFMVLVPVNWFGKTLEAPGAKDLTFSSIDKISISNIPFGSDRFWAHIVMSYVFSSWTCYSLYKEYGIIA
EMRLRFLAAERRRPDQFTVLVRNVPTDPDESVSEHIEHFFCVNHPDHYLMHQVVYNANKLASIAAKKKKLINWHVYYQNKYERNPSKRPTIRTGFLGFLG
NKVDAIDHYTAIIDNLSKQEAQERENIINNPTAVIPAAFVSFKTRWAAAVCAQTQQTSNPTIWLTEWAPEPRDVFWENLAIPYFDLNMRRLLMTVSLFFL
TFCFMIPIALVQSLANIEAIEKVLPFLKPIIEKSSIKSVIQGFLPGLALKIFLIMLPKILMTMSKMEGFTSLSGLDRRSASKYYLFVLVNVFLGSVITGT
AFQQLQQFISQPSTEFTKTVGSTIPMKATFFITYIMIDGWAGIAAEILRLSPLITFHMKNTFLVKTEQDRQNAMDPGSLEFATSEPRIQLYFMLGHVYAP
VTPFLLPFIVVFFAFAYMIFRHQIINVYAQQYESGGAFWPDVHGRVVMGLIISQILLMGLLTTRGTDKSTLVLIAQPILTFWFHRYCKGRFESAFVKFPL
EEAMVKDTLERAVEPNLNLRIYLQDAYVHPVFKGDDFEKPAIIDDEEGNPLIQTTRASRQDSRPESDSETGSC*
>GmOSCA1.8(Accession number:GLYMA_01G010100)
MATLADIGVSAAINILSAFAFLLAFALLRIQPINDRIYFPKWYISGDRSSPRRSGGNFVGKFVNLNFRTYLTFLNWMPQALRM
SESEIISHAGLDSAAFLRIYTLGLNIFVPITLVALLVLIPVNVSSGTLFFLKKELVVSDIDKLSISNVPPKSISFIVNFRFFVHIALEYLFTIWICFLLY
KEYDHIASMRLHFLASQRRRVDQFAVVVRNIPHMSGHTISDTVDSFFQTNHPEHYIGHQAVYNANKFAKFAKRRDRLQNWLDYYQLKFERHPDKRPTVKN
GFLGFWGGKVDAIEYYKHSIKELDTMMTMERQKIIKDPKSILPVAFLSFKSRWGASVCAQTQQSKNPTLWLTDWAPEPRDVYWQNLAIPFVSLNIRKLII
SLSVFALVFFYMIPIAFVQSLANLEGLERVAPFLRPVIELKFIKSFLQGFLPGLALKIFLYILPTVLMIMSKIEGYIALSTLERKTAAKYYYFMLVNVFL
GSIVTGTAFQQLHAFLHQSPTQIPRTIGVSIPMKATFFMTYIMVDGWAGIAGEILRLKPLVIYHLKNMFLVKTERDRGKAMDPGSVDFPETIPSLQLYFL
LGIVYAVVTPILLPFVLVFFAFAYLVYRHQIINVYNQQYESAAAFWPLVHSRIIASLLISQLLLLGLLSTKKAAKSTPLLVILPILTFAFHKFCQRRFEP
AFRKYPLEEAMSKDLLEKSTEPDLNIEAYLADAYLHPIFRSFEVDDELVEVRVDNHQTNVADSQPSEPSSPSPPHHVQQPSPPHHIHEPSPPQYSEYQTS
PPSYYYQYHPPSPPHYVYQY*
>GmOSCA1.9(Accession number:GLYMA_09G211000)
MATLVDIGVSAAINILSAFAFLLAFALLRIQPINDRIYFPKWYLSGGRSSPKRSGENFVGKFVNLNFRTYLTFLNWMPQALRM
SESEIISHAGLDSAVFLRIYILGFKVFAPITLVALFILIPVNVSSGTLSFLKKELVVSDIDKLSISNVPPKSIRFFVHIALEYLFTIWICILLYKEYDKI
ATMRLHFLASQWRRVDQFTVVVRNIPHMSGHTVSDTVDSFFQTNHPEHYIGHQAVYNANKFAKFAKRRERLQNWLDYYQLKFERHPDRRPTVKTGILGLW
GGKVDAIEHYKHSIKELDKMMTLERQKIIKDPKSILPVAFLSFKSRWGASVCAQTQQSKNPTLWLTDWAPEPRDVYWRNLAIPFVSLNIRKLIISLSVFA
LVFFYMIPIAIVQSLANLEGLERVAPFLRPVIELKFIKSFLQGFLPGLALKIFLYILPTVLMIMSKIEGYIALSTLERKTAGKYYYFMLVNVFLGSIVTG
TAFQQLHAFLHQSPTQIPRTIGVSIPMKATFFMTYIMVDGWAGIASEILRLKPLVIYHLKNMFLVKTERDRGKAMDPGSVDFPETIPSLQLYFLLGIVYA
VVTPILLPFIVVFFAFAYLVYRHQIINVYNQQYESAAAFWPLVHCRIIASLLISQLLLLGLLSTKKAAKSTPLLVILPILTFAFHKFCQRRFEPAFRKYP
LEEAMSKDLLEKSTEPDLNIEAYLADAYLHPIFRSFEVEEEELVEVRVDKHQTNVASSPPTEPSSPSPPHHVQQQPSPPHHIHEPSLPQYSEYQTSPPGY
YYQYHPPSPPHYVYQY*
>GmOSCA2.1(Accession number:GLYMA_04G048800)
MDIAALLTSAGVNIAVCVVLFSLYSVLRKQPSNVRVYFGRRVASRCSKSRDLCLERFVPSPTWVMKAWETTQDEMLSTGGLDA
VVFSRMVVFSIRVFSVAAVICTTLVLPVNYYGRDRIHKNIPFESLEVFTIENVIEGSRWLWAHCLALYIITLTACSLLYCEYKSITNLRLVHITASSPNP
SHFTILVRGIPWSSEQLYCDTVKKFFAFYHAQTYLSHQIVYKSGTFQKLKDDTEYMCKMLSGSCGSMELPCKPSFTQCYFCGGSTNSFKIISNDIDSMHG
RTSYTDLHTNARKKECAAAFVFFKSRYAALTVAQNLQTSNPMLWVTDLAPEPPDVYWANLCIPYRQLWIRKISIFVASVTFVLVFLIPVTFAQGLTQLDK
LERMFPFLAGTLQKKFVMQLVTGYLPSAILVLFLYAVPPVMMLFSTVEGSVSRSGRKRSACTKFLYFTIWNVFFVNVFAGSVISQLAVFSSITELPAQLA
KAVPVQATFFTTYVLSSGWASLAFETMQLYPLFCNLFQRFILGYKEDTMNGNLTFPYHTEVPRILLFGFLGFTCSILAPLILPFLLFYFVLAYFVYRNQI
LNVYIRKYDSGGQLWPLAHNTTVFSLLFAQVIALGVFGLKQSPVASGFTIPLLICTILFNQYCRQRFLPVFQRNATQVLIDMDRRDERCGRMDQIYEQVQ
SAYCQATHSTQSECFSSHQGDREHVRTPEELETGKEISQKDLSWPPVLRSLSLDNSVLGGK*
>GmOSCA2.2(Accession number:GLYMA_U038600)
MDIAALLTSAGINIAVCVVLFSFYSVLRKQPSNVNVYFGRRLASQHSRRIDLCLERFVPSPSWILKAWETSEDEILAIGGLDAVV
FVRILVFSIRVFSIAAVICTILVLPVNYHGMDRMYKNIPLESLEVFTIENVKEGSKWLWAHCLALYIITLSACALLYFEYKSITNLRLLHIIGSPPNPSH
FTILVRSIPWSSEESYCETVKKFFSYYHASTYLSHQMVYKSGKVQKLKDDAEHMCKVIRDASMERTCKPSFMQCCCSGAPTISFKKISTEMGSTHGRTCN
TDLHLDTGKKECSSAFVFFKSRYAALTAAQVLQTSNPMLWVTDVAPEPHDVYWSNICIPYRQLWIRRIATLAASVAFMLVFLIPVTFVQGLTQLEKLQKM
FPFLTGILKEKFVNQVVTGYLPSVILVLFLCAVPPVMILFSAVEGSISRSARKKSACFKVLYFTIWNVFFVNVFTGSVISQLSVFSSVTDLPAQLAKAVP
AQATFFTTYILSSGWASLAVEVMQIFPLLRNLFQRFILRLKEDALDGSLSFPYHTEVPRILLFGFLGFTCAILAPLMLPFLLVYFFIAYLVYRNQIINVY
ITKYDSGGQFWPIVHNTTVFSLLFSQLIALGVFGLKRSSVASGFTIPLLIGTLLFHQYCRQRFLPVFRSNSAQILIDLDRRDGHSGRMEEIYEHLRSAYN
QSSLMPHTTSQPECVSLHEDKDSGPSSSEDMETGNENEISQKDRPRPIQRTLSMSSDKSVLGVKQ*
>GmOSCA2.3(Accession number:GLYMA_14G090700)
MDIAALLTSAGINIAVCVVLFSFYSVLRKQPSNVNVYFGRRLASQHSRRIDLCLERFVPSPSWILKAWETSEDEILAIGGLDA
VVFVRILVFSIQVFSIAAAICTVMVLPVNYNGMGGMRKNIPFESLEVFTIENVKEGSKWLWVHCLALYIITLSACALLYFEYKSITNLRLLHIIGSPPNP
SHFTILVRSIPWSSEESYCETVKKFFSYYHASTYLSHQMIYKSGKVQKLKDDAEHICKVIRDASLEKTCKPSFTKCCCYGAPTFSFKKISTETGSTHGRT
CNNDLHLDTGKKECPAAFVFFKSRYAALTAAQVLQTSNPMLWVTDVAPEPHDVYWSNICIPYRQLWIRKIATLVASVAFMLVFLIPVTFVQGLTQLDKLQ
KMFPFLTGILKEKFVNQVVTGYLPSVILVLFLCAVPPVMILLSSVEGSISRSERKKSACFKVLYFTIWNVFFVNVFTGSVISQLLVFSSVTDLPAQLAKA
VPLQATFFTTYILSSGWASLAVEVMQIFPLLCNLFQRFILRLKEDALDGSLSFPYHTEVPRILLFGFLGFTCAILAPLMLPFLLIYFFIAYLVYRNQIIN
VYITKYDSGGQYWPIVHNTTVFSLLFSQLIALGVFGLKRSSVTSGFTIPLLIGTLLFHQYCRQRFLPVFRNNSAQILIDLDRRDEHCGRVEEIYEHLCSA
YNQSSLMPHSTSQAKCVSLHEDKDSSPSSSEDMEKGNEKEINQKDRPRPVQRSLSLSSDKSVLGVKQ*
>GmOSCA2.4(Accession number:GLYMA_19G025900)
MILSALLTSVGINLGLCFLFFTLYSILRKQPGNITVYAPRLVVEGKVKEGGHFNLERLLPNAGWVRQAWQPSEEDFLSNSGLD
AFVFMRIFIFSLKVFSFGGIIGTFILLPINYMGSQLSDDSDFQHKSLDSFSISNVNNGSNRLWVHFSAAYIFTGIVCYLLYYEYLYLSSKRITYFYSSKP
QPQQFTLLVRGIPVLPGSTCHDTVERFFQEYHPSTYLSHSVVRRTNKLQSLVNDADKLYKKLTHLKQKNDAPERQRRDGCLGLFGRKVDTLDHYERSLGD
IEDNVRMEQSSLEAKELQAAFVSFKTRFGAAIALHIQESVNPTEWITEKAPEPHDVYWPFFTVSFIKRWISKLVVYVACAFITVLFLIPVAIVQGLTHLD
QLEMWFPFLKGILRLSIVSQVITGYLPSLILQLFLSFVPPTMIMLSSLQGYISWSQIQKSACTKVLWFTIWNIFFANVLSGSALYRVNVFLEPKEIPRIL
AEAVPSQASFFIAYVVTSGWTAIASELFRLTTLLSNFISRTFCRNNDDDFEPPLIPYHSEIPRIRLFGVLGVTYFILAPLILPFLLIYFCLGYIIFRNQL
LKVYVPKYETGGEFWPTVHSSTIFSLILMHIIAIGLFGLKKLPLASILILPLPILTLLFNEYCQKRFFPIFKNYSAECLIKKDRADQNEHNMSEFYDKLA
NAYNDPALMRVKYSERSDSHRSPLLHSSE*
>GmOSCA2.5(Accession number:GLYMA_18G262600)
MILAALLTSVVINLGLCFIFFTLYSVLRKQPGNITVYAPRLVSEGKRQEGDQFNLERLLPATTAGWVRKAWETSEEEFLSTAG
LDAFVFMRIFVFSLKIFTFGGIVGLLILLPINCTGSQLHDDSDFQNKSLDSFSISNVNNGSNRLWIHFCAAYVFTGVVCILLYDEYEHISSKRIACFYSS
KPEPHHFTILVRGIPVPHGSTCNDIVEHFFQEYHPSTYHSHSVVRRSSKLQILVTDAERLYKRLTQLKDKDNAPQRHRRDGCLGLFGHKVDILDHYEKTL
GDIADNVRMEQSSLAGKEIPAAFVSFKSRFGAAIALNIQEGVNPTDWSTEQAPEPHDVYWPFFSVTFIRRWISKLVAYVACNILTILFLIPVALVQGLIH
LDQLETMFPSLRCILRMAVVSQVITGYFPILILQMFLSAVPPIMIMLSSLQGYISWSQIQKSACSKVLWFTIWNIFFTNVLSGSALYRLTIFLEPKEFPR
VLAEAVPAQASFFIAYVVTFGWTNIASELFQLIPLLYNYINIIFVGDSDDDDFEAPSIQYHSEIPRILFFGLLGVIYFILAPLILPFLLVYFCLGYIIYR
NQLLNVYMAKYQTGGEFWPTVHNYTIFSLVLMHIIVIGIFGLKKLPIASALTLPLPILTLLFNEYCQKRFFPIFKAYPAECLIKKDRQDQNEPNMPEFYD
KLVKAYNDPALMPIKYSGGSHKPLLPCADV*
>GmOSCA2.6(Accession number:GLYMA_02G111500)
MIVSALLTSVGINTALCVLFFTLYSILRKQPSNYEVYVPRLLTEGTSKRRSRFKLERLIPSAGWVAKAWRLSEEELFSLSGLD
GVVFMRMITFSLKTFTFAGIIGIFVLLPVNCWGNQLKDIDIADFVNNSLDVFTISNVNSGSHWLWVHFSAVYIVTGFICILLFYEYKYISSRRISYFYSS
EPQPHHFTILVHSIPTSSSGSISDSVQSFFSELYPSTYLSHVVVRRTGKIRSLVNEAKKMYKRVTQLRSDSTQQKNTQRGFPGLFSRKNSVIYYEKKLED
IEENVRLKQLEASLAGEEARAAFVFFKSRFGAATAFHLQQSVNPTHWITELAPEPHDVYWPFFSESFMRRWISKLVVVLVCTTFTIVFLIPVVIVQGLTN
LNQLEILFPFLTSILTIKFFSQIVTGYLPSLILQLFLKLVPPAMEFLSSIQGYISHSDIEMSASRKVLWFTVWNVFFATVFSGSILSMFNTLLDPKNIPG
KLAVAVPAQASFFITYVVTQGWTSVSSELFRVIPFIFSWITRPFTSQDDEFEVPSTPYHKDIPRVLFFGLLGITYFFLAPLILPFLLAYFCLAYIIFRNQ
FINVYAPKYDTAGKFWPIIHNSMIFSLVLMHIIAVGIFALKKLSLASTLTMPLPVLTLLFNEYCRKRFLPIFVAYSAESLKKKDRQDQNDATMTQFYENL
VNAYKDPALLPIQHSQNNDNLRSPLISQA*
>GmOSCA2.7(Accession number:GLYMA_01G052900)
MEKSLQVIHVPAIDQYVDILTKSLSPSNFTIFKDKLRVVDKTLIPLRRRIGIVDFLDFLTEKNSVIYYEKKLEDIEENVRLKQ
SEASLAGEEARAVFVFFKSRFGAASAFHLQLSVNPTHWITELAPEPRDVYWPFFSESFTRRWISKLVVVLVCTTFTVVFLIPVVIVQGLTNLNQLEILFP
FLTSITIKFVSQIVTGYLPSLILQLFLKLVPPAMEFLSSIQGYISHSDIEMSASRKVLWFTVWHVFFATVLSGSILSMLNAVLDPKSIPGKLAVAVPAQA
SFFITYVVTQGWTSVSSELFRVIPFIFSWITRPFTSQDDEFEVPSTPYHKDIPRVLFFGLLGITYFFLAPLILPFLLAYFCLAYIIFRNQFINVYAPKYD
TAGKFWPIIHNSMIFSLVLMHIIAVGIFALKKLSLASTLTMPLPVLTLLFNEYCRKRFLPIFAAYSAESLIKKDRQDQNDATMTQFYENLVNAYKDPALL
PIQHSPYNNDSIRSPLISQA*
>GmOSCA2.8(Accession number:GLYMA_11G152700)
MDLNMFLHMKIKMETRCLWVMFLGTINIGLALVTLPLFSVLKKQPSNAPIYYARPLSRRHHLPFDDSSSSLNRFLPSLAWLSR
AFRVTEDEIVQDHGLDALVIIRLFKFGIKFFTVCSLVGLVVLLPTNYGAQEVQNGSYFTMDSFTISNVKRGSNRLWVHFAFLCFISLYGMYLLYKEYNEI
LIRRIWQIQKLKHRPDQFTIVVREIPLCIEHKARDCCVDHFFSKHYPNTYYSYQMVYNTEDLEESVSQAKSLARKIEDLTESSMAKRRKNKLSLLGLLHQ
ETSKAAFLEEKLQALCHRIHQLQCKDTLQKKELPVAFVTFKSRSGAAAAAHLQHHSHPLLWITELAPEPRDVSWRNMRVSYRVVPLYKLGVLIAASLLTV
FFAIPVTAVQGIAKYEKLKQWFPPARAVQLIPGLSSIVTGYLPSAVLKGFIYIVPLTMFAMAKIAGCIARSKEEIKACNMVFYFLVGNVFFWSVLSGSLL
DLIGQFISHPKNVPSQLAGAVSAQADFFVTYILTDGLSGFSLELLQPGMLIWDILKSCVHGCQRETSPYLYSLPYFRIIPLVSLSVLIGIVYAVVAPLLL
PFLILYFCLGYVVYVNQIRDVYETTYETCGQYWPYIHHYILLAIILMQITMVGLFGLKLKPAASISTIPLILFTWMFNEYCKMRFLPSFHHYTLQDAAEN
DELDEKCGLLELHYENAINAYCPPGLRPVNFMASESSSTPLVSS*
>GmOSCA3.1(Accession number:GLYMA_13G220900)
MDFTSFLTSLGTSFVIFLVLMIVFAFLSSRPGNNVVYYPNRILKGLEGGYKSRNPFSWIKEAVSSSERDVIAMSGVDTAVYFV
FLTTVLSILVLSGVILLPVLLPLSVTDHGMKAQSKTQTSSNGTFSELDKLSMANITASSSRLWGFFIACYWVSIVTFVLLWRAYKHVSCLRAEALKSPDV
KPEQFAIVVRDIPHAPQGQTRKEQVDYYFRTIYPETFYRSMIVTDNKEANKIWGSLEKYKKKLAHAEAVYEGSKTTAKPEGTRPTNKTGFLGLVGKKVDT
IEYCNKKINELEARLESEQKVTLREKQQDAAVVFFSSRVVAASASQSLHAQMVDTWSVFDAPEPNQLIWPNLKIKYFQRELRQYLVYFIVALTIFFYMIP
ITFISAFTTLDNLVKYLPFIKPIVNIKALRTVLEAYLPQLALIIFLALLPKLLLFLSKFEGIPTESHAVRAASGKYFYFTVLNVFIGVTIGGTLFKAFKR
IREHPTLDEISSLLAESLPGNATFFLTYVALKFFIGYGLELSRIVPLIIYHLKRKYLCKTEAELKEAWRPGDLGYGTRVPGDMLIVTIVFCYSVIAPVII
PFGALYFGLGWLVLRNQALKVYVPTFESYGRMWPHIHNRILASLILYQITMFGYFGTQKFYYTPLVLPLPILSLIFGFVCAKKFYPAFQHPALEVAANTL
KEVPNMELIFRAYIPPSLRSEKIDDDRVEDALSQCSRTAPV*
>GmOSCA3.2(Accession number:GLYMA_15G091600)
MDFTSFLTSLGTSFVIFLVLMIVFAFLSSRPGNNVVYYPNRILKGLDPLEGGYKSRNPFSWIKEALTSSERDVIAMSGVDTAV
YFVFLTTVLSILVLSGVILLPVLLPLSVTDHGMKTQTTSNGTFSELDKLSMANITAKSSRLWGFFIACYWVSIVTFALLWRAYKHVSWLRAEALKSPDVK
PEQFAIVVRDIPHVPQGQTRKEQVDSYFRDIYPETFYRSMIVTDNKVVNKIWESLEKYTKKLARAEAVYAGSKTTAKPEGTRPTNKTGFLGLVGKKVDTI
EYCNEKINELEARLESEQKVTLREKQQDAAVVFFSSRVVAASASQSLHAQMVDTWSVFDAPEPNQLIWPNLKIKYFQRELRQYLVYFIVALTIFFYMIPI
TFISALTTLDNLVKYLPFIKPIVNIKALKTVLEAYLPQLALIIFLALLPKLLLFLSKFEGIPTESHAVRAASGKYFYFTVLNVFIGVTIGGTLFKAFKRI
REHPTLDEISSLLAESLPGNATFFLTYVALKFFIGYGLELSRIVPLIIYHLKRKYLCKTEAELKEAWRPGDLGYGTRVPGDMLIVTIVFCYSVIAPVIIP
FGALYFGLGWLVLRNQALKVYVPTFESYGRMWPHIHNRILASLILYQITMFGYFGTQKFYYTPLVLPLPILSLVFGFVCAKKFYPAFQHPALEVAANTLK
EVPNMELIFGAYIPPSLRSEKIDGDRVEDALSQASRTTPV*
>GmOSCA4.1(Accession number:GLYMA_02G044800)
MVDPLPPPPSSSGGDDGDPFGTWYGNIDYLLNISAIGSACCLLIFLLVKLRSDHRRMPGPAALASKLLAVWHATGREIARHCG
ADAAQFLLIEGGSFALLLSLAALALTVLLPLNLSAGTAPLADGFSKTTITHIPKGSPLLWIHFLFAVLVAVLVHFGISATEERLRITRFRDGYGNLSDPT
VNSTAIFTIMVQGLPKIIGADRIVLHEYFQYRYPGKVYKVIVPMDLCALDDLANELLRVRDEISWLVARIDSRLLPEDGDGGGNVQESRVIESVLVIKER
VPPVWCRICYNERGGGWQFFSVMELRLRRNQWKVERAPLATDIYWKNMGTPRMSLKLRRVFVNTCLLLMLLFFSSPLAVISAVKSAGRIINAEAMDNAQL
WLAWVQSSSWLASLIFQFLPNMIIFVSMYIVIPSALSYLSKFERHLTVSGEQRAALMKMVCFFLVNLILLRGLVESSLESMILKMGRCYLDGEDCKRIEQ
YMSASILSKSCLSSLAFLITSTFLGISYDLLAPIPWIKRNIQKFRKNDMLQLVPEQSEEYPLENQGIDNQNSLQRPLMHDNAYDIANGDNVEGQDLFVYP
ITGSSPAPKQTFDFAQYYAFNLTIFALTLVYCSFNPLVVPVGAVYFGYRYVVDKYNFLFVYRVRGFPAGNDGRLIDTVICIMRFCVDLFLLAMLLFFSVQ
GDSTKLQAIFTLGLLVMYKLLPSSNDSFQSTLLEDIQTVDNVVDTRPIDYEVFSQPRFDWDTPQR*
>GmOSCA4.2(Accession number:GLYMA_16G122300)
MQELRAELESELADYKEGRAPGAGVAFVMFRDVYTANKAVRDFQNEKRRRIGKFFSVMELRLRRNQWKVERAPLATDIYWKNM
GTPRMSLKLRRVFVNTCLLLMLLFFSSPLAVISAAKSAGRIINAEAMDNAQLWLAWVQSSSWLASLIFQFLPNVIIFVSMYIVIPSALSYLSKFERHLTV
SGEQRAVLMKMVCFFLVNLILLRGLVESSLESTILKMGRCYLDGEDCKRIEQYMSASLLSKSCLSSLAFLITSTFLGISYDLLAPIPWIKRNIQKFRKND
MLQLVPEQSDEYPLEHQAIDNHNSLQRPLMHDNAYDIANGDNVEGQDLFVYPITGSSPAPKQTFDFAQYYAFNLTIFALTLVYCSFNPLVVPVGAIYFGY
RYVVDKYNFLFVYRVRGFPAGNDGRLIDTVICIMRFCVDLFLLAMLLFFSVQGDSTKLQAIFTLGLLVVYKLLPSSNDSFQPTLLEGIQTVDNVVDTRPI
DYEVFSQPRFDWDTPQM*
>OsOSCA1.1(Accession number:Os01g0534900)
MATIQDIGVSAAINILSAITFLLAFAFLRLQPINDRVYFPKWYLKGARESPSHGGAFVRK
FVNLDMRSYLKVLSWMPAALKMPEDELISHAGLDSAVYLRIYLIGLKIFAPITVLAFIIL
VPVNWTNITLQSSKVQHSDIDKLSISNIPVGSKRFAAHLTMAYVFTFWTCYVLLREYEIV
ATMRLRFLASEKRRPDQFTVLVRNIPPDPDESIGELVEHFFLVNHPDHYLTHQVVYNANK
LDKMVKEKKKMQNWLDYYQLKYERNTSQRPTTKTGFLGCFGSKVDAIEYYTSEIERIEKE
ETDERGKIMKDPKSVVPAAFVSFRSRWGAAVCAQTQQTSNPTVWLTEWAPEPRDVYWDNL
SIPFVYLTIRRLIIAVAFFFLNFFYVLPIAFVQSLANIEGIEKAAPFLKPLIEMRTIKSF
IQGFLPGIALKIFLILLPSILMFMSKVEGLTSVSSLERRSAFKYYIFLFFNVFLGSIIAG
SALEQLKTFLHQSANEIPRTIGEAIPMKATFFITYVMVDGWAGVAGEILRLKPLIIFHLK
NFFLVKTEKDREEAMDPGSIGFDSNEPQIQLYFLLGLVYAVVTPFLLPFILIFFGLAYVV
YRHQIINVYNQEYESAAAFWPSVHGRIIVALIVSQLLLLGLLSTKGAGQSTPVLLVLPVV
TFYFYKYCKNRYEPAFVEYPLQDAMRKDTLERAREPGFDLKGYLMNAYIHPVFKGDEDDE
KFSISDEPEAEQVLVATKRQSRRNTPVPSKYNGSESPSLAEIVNDQRL
>OsOSCA1.2(Accession number:Os05g0594700)
MATVSDIGLSAAINVSMAVAFLLVFAFLRLQPINDRVYFPKWYLRGMRDSPVSSGAAVQK
VVNLNMRSYLKFLSWMPAALKMPEDELINHAGLDSAVYLRIYLTGIKIFVPISILASLVL
FPVNWTNDTLDSMKVVHSKIDKLSISNIPYGSNRFVTHLVMAYAVTFWTCYVLFREYEII
TTMRLRFLASEKRRPDQFTVLVRNIPPDPDESISELVEHFFLVNHPDHYLRHQVVYNANK
LADLVEKKKKLQNWLDYYQLKYERNPSKRPTTKTGFLGCFGSEVDAIEYYKAEIEKIGKE
EADERQKIMKDPQSAVPAAFVSFRSRWGAAVCAQTQQTSNPTVWITEWAPEPRDVYWNNL
SIPFVSLTVRRLIVAVAFFFLNFFYVIPIAFVQSLASLEGIEKALPFLKPLIKIDVIKSF
IQGFLPGIALKVFLILLPTILMFMSKFEGLISQSSLERRSASKYYIFLFFNVFLGSIVTG
SALDQLKAYIHQSANEIPRTIGVAIPMRATFFITYVMVDGWTGVAGEILRLRALIIFHLK
NFFLVKTEKDREEAMDPGSICFDWCEPRIQLYFLLGLVYAVVTPLLLPFILVFFGLAYVV
YRHQIINVYNQQYESGAQFWPSVHGRIIIALIVSQLLLIGLLSTKGFEETTPVLVVLPVL
TFWFYKYCKNRFEPAFVRNPLQEAMRKDTLERAREPTFDLKAYLANAYLHPVFKGREEED
NMSISEDVGMEEVIVPTKRQSRRNTPAQSKYEGSDTLSLPETVHER
>OsOSCA1.3(Accession number:Os05g0393800)
MGSLTDIGVAAGINILSALGFLLAFAVLRIQPINDRVYFPKWYLKGTRSSPRSMGTVFSK
FVNADLSTYIRFLNWMPAALQMPEPELIEHAGLDSAVYVRIYLLGLKIFVPIAVLAFIVL
VPINWASGTLEKEKSLSYDQIDKLSISNLGKGSKRFWAHIVMAYVFTFWTFFVLYREYKV
VTTMRLRFLAIQNRRADQFTVLVRNVPPDPDETVSEHVEHFFAVNHRDHYLSHQTVYNAN
TLAGLVEQKKGLQNWLVYYENQHAKNPAKKPTMKTGLWGLWGKRVDAIEHYTTAIEELCK
QEDEERHKVITDPNAIMPAAFVSFKSRWGAAVCAQTQQTSNPTLWLTEWAPEPRDVFWPN
LAIPFVELSVRRLIMAVALFFLTFFFMIPIAIVQSMANLDDIERMLPFLKPIIERNSLKS
IVQGFLPGIALKIFLILLPTFLVMMSKIEGHTSLSGLDRRTASKYYLFLFVNVFLGSVIT
GTAFQQLNNFIHQSANKIPEIVGESIPMKATFFITYVMVDGWAGVAAEVLRLKPLVMFHI
KNTFLVRTERDREQAMDPGSLDFGTTEPRIQLYFLLGLVYAVVTPILLPFIIVFFSLAYL
VFRHQIINVYNQQYESGAQFWPDVQRRLVIALIVSQILLLGLLSTQEAEKSTVALLPLPV
LSIWFHYVCKGRFEPAFIKFPLQDAMVKDTLERANDPTLNLREYLKDAYVHPVFQKNDIY
EFAGIDEEEKNPMVATKRQSRMNTPVDSKFNSSSGTNEGEFSRMAPT
>OsOSCA1.4(Accession number:Os10g0579100)
MATLPDLGVSAFINILGAFVFLLIFAALRLQPINDRVYFPKLYLTGQRRHHPHPHGFVNL
DLCSYLRFLAWVPGALRMSQPDLIHHAGLDSAVYLRIYTLGLKIFLPIMTVALLVLIPVN
VSGGTLLNLRKEIVFSDIDKLSISNVNPGSNRFFIHLLMAYVFTFWTCFMLYKEYSNVAF
MRLHFLASQKRCADQFTVIVRNIPHVSSHSTSETVDEFFRRNHPDHYLGQQAVYNANRYA
KLVKKKERLQNWLDYYQLKFERHPGKRPIGRTGCLGFCGREVDQIDYYRARISELDKKLA
SERQRVLNDPKAVMPVAFVTFDSRWGAAVCAQTQQSKNPTQWLTDWAPEPRDVYWQNLAI
PFFSLSIRKFLISIAVFALVFFYMIPIAFVQSLANLEGIEKVAPFLRPVIDTPVVKSFLQ
GFLPGLALKIFLYILPTVLMIMSKVEGYVSLSSLERRAASKYYYFMLVNVFLGSIIAGTA
FEQLNAFFHQPPSQIPRTIGVAIPMKATFFMTYIMVDGWAGIANEILRVKPLVIYHLKNM
FIVKTERDRERAMDPGSIGLAENLPSLQLYFLLGLVYAVVTPILLPFIIIFFAFAFLVYR
HQIINVYNQEYESAAAFWPQVHSRIIASLLISHVTLFGLMSTMKAAYSTPLLIFLPLLTI
WFHKYCKSRFEPAFRKYPLEEAMEKDNLERTSEPNLNLKSYLQNAYLHPIFHMFEQQQQQ
EQEQQREEKVEVRIDKAQQHHHRQVEEEEEESKSSQATTHYYHHHHEQTTTTTHHHYHQH
EHMSHYHMGPSDTADSPSPPHFVYHYGVDP
>OsOSCA2.1(Accession number:Os12g0633600)
MKISGLLTSAGINIALSVLFISLYSVLRKQPANVRVYFGRRIAEEHNRLREAFILERFVP
STGWIVKALQCTEEEILAAAGLDAVVFNRILVFSLRIFSLAAILCVFGILPLNYFGQDIH
HVRIPSESLDIFTIGNVKVRSRWLWVHCVALYIISGVACILLYLEYKHIARLRLRHLTCA
MPNPSHFTVLVRGIPKETKESCSNAIDDFFTKYHGSSYLFHQVVYKVGKVQKIMTGAKKA
YRKFKHFTDSTIDQRCRAISYRCCLCGASSNSFQLLATGLEQNQGKSDLQDSSLKLDDQE
CAAAFVYFRTRYAALVASEILQTSNPMKWVTDLAPEPDDVYWSNLWLPYKQLWIRRIATL
LGSIVFMLFFLIPVTFIQGLSQLEQLQQRLPFLKGILEKKYMSQLVTGYLPSVILQIFLY
AVAPIMILFSTLEGPISHSERKRSACCKVLYFTVWNIFFGNVLSGTVISQLNVLSSPKDI
PVQLARAIPVQATFFITYVLTSGWASLSSELMQLFGLIWNFVRKYILRMPEDTEFVPSFP
YHTEVPKVLLFGLLGFTCSVLAPLILPFLLVYFFLGYIVYRNQLLNVYRTRYDTGGLYWP
IAHNAVIFSLVLTQIICLGVFGLKESPVAAGFTIPLIILTLLFNQYCRNRLLPLFRTTPA
QDLIDMDREDERSGRMDEIHHRLHSAYCQFHDTEDIPLEKIQTVGSDEEQGCSSDKSNGK
ESFEEPRAELSHPTLNGLPVSRLRHAVKSITFLVRLQKRGLSE
>OsOSCA2.2(Accession number:Os03g0673800)
MQDCGAAFVFFKTRYAALVVSEIVQTSNPMEWVTSLAPDRDDVYWSNLWLPYKQLWIRRI
VTLSGSIVFMFLFLIPVTFIQGLTQLEQLQQRLPFLNGILKKKYITQLVTGYLPSVILQI
FLYTVPPTMMFFSTLEGPVSHSERKRSACCKVLYFTIWNVFFVNVLSGSAISQVNALSSP
KDIPMVLARAVPVQATFFTTYVLTSGWASLSSELMQLFGLTWNFIMKYVLRMKEDSYFVP
SFPYHTEVPKVLLFGLLGFTCSVLAPLILPFLLVYFFLGYVVYRNQFLNVYCTKYDTGGL
YWPIAHYTTIFSIVLTQIICLGVFGLKESPVAAGFTVPLIILTLLFNQYCSNRLRPLFKT
LPAQDLIDMDREDEQSGRMDDIHHRLHSAYCQFADTDDIPLKGVHVDRDADASGSSGESS
CKEDTNQPTTSDISHPTLEGLPVNRLRHAVRSLSSIIRLQKRGLSPQPAGPSADVNPQTA
>OsOSCA2.3(Accession number:Os03g0726300)
MEFSALLTSAGINIGLCALFLSLYSVLRKQPHNYGVYFGRRLAEEKFRQQVDYFSLERLL
PTAGWIVKAYWCTEEEIRRVAGLDSVVFLRLFIFSIRIFSITSLVCIFGVLPVNYHGKET
NHGRIPAESLNVFTIANLKEGSRMLWVHCVALYVITISACILLYYEYKYISRKRLAHITG
SPPGPGHFSVIVRSIPKSDNELLDDTIRNFFVNYHGSSYLSHQMIYRKGSMQKFVDNAER
VYRKFVRVKMSSFGQSRRSDLSRCGLCGVRASSFQQYRNKFINSKKPDLSDPEVIEAQKD
CPGAIVFFKTRYAAIVASRILQSSNPMLWVTDFAPEPRDVYWSNLWIPYRQIWLRKIATL
AASVAFMFVFIVPVAFVQSMMQLDQIEQLFPSLKNMLKKPFFVKLVTGYLPSVVLLLSLY
TVPPLMMFFSSIEGSISRSGRKKSACCKILFFTIWNVFFVNVLSGSVLNQLNVFTRPRDM
PSMLAELVPKQATFFITYVLTSGWASLCSEILQVYNLVYNFFRKCIFCYRDDPEYGYSFP
YHTEVPKVLLFNLLGFTFSIMAPLILPFLLVYFCLGYLVYRNQILNVYYPKYEMGGKLWP
IMHSTLVFALVLTQTIALGVFTIKHATISSGFTVLLIIGTVLFHQYCRHRFSSIFNSFSA
QDLIEMDRDDEQSGRMEEIHKHLLDAYSQGTTNMDNSSSSRNGGAPIEMIMEDPAQDAQD
SNQELCDAVKEVTGSIQEHADEM
>OsOSCA2.4(Accession number:Os12g0582800)
MILSALATSVGINLGLTVLLAAAYTLLRRRPPYVAVYSPRRPYAPPEPWLPAAWRRTEAD
VHAAAGLDGVVFLRIFVFSIRVFAAAAVVGVGVLMPVNFMGDQLRQIDFSDLPNKSVDLF
SVSNVQDGSNKLWLHFSAVYIITGITCYLLYYEYKYISGKRLEYFMTSKPLPQHFTVLVR
AIPVTNGVSVSDAVDKFFKEYHSSTYLSHTVVHQTGKLRRLLNDAENICTKLANLKSVRR
TSGDPPGKFLGIFGRNDLVGKYQKRLEDLEENVRMEQSDTTRSRQEVPAAFVSFRSRYGA
ANAIYIRQSDKPTEWQTEHAPDPHDVYWPFFSTSFMDRWISKFVVSVASILLILVFLLVS
AFVQGLTYMEQLETWLPFLRNILEIAVVSQLVTGYLPSVILHFLSSYVPSIMKLFSTMQG
FISVSGIERSACNKMLRFTIWSVFFANVLTGSVLGQLEIFLDPKEIPKRLAVVVPAQASF
FITYVVTSWTSIASELTQTAALLFHLWGSCAKCCKRDESKPPSMHYHSEIPRVLLFGLLG
LTYFIVSPLILPFVLVYFCLGYFIYRNQLFNVYSPKYDTGGRFWPIVHGGTIFSLVLMHV
IAIGVFGLKKLPLASSLLVPLPVLTLLFNEYCRNRFLPIFEAYSTESLIKKDREEESKPE
MAEFFSNLVNAYCDPAMKPIQHSSNSDERTTPLLS
>OsOSCA2.5(Accession number:Os01g0950900)
MDAEGLLASAAINLGLALVALSLFSLLKKQPGNAPVYLARRMAAGGGGGGLPLGHGRLTP
SFRWIRAALRLSEDDVLRRHGLDALVVVRLFKFGIKCFAVCSIVGLFILAPTNYSCEGLQ
DTKRSNSMELFTVSNVARGSNRLWVHFACLCFISFYVVYLLHKEHKEMSSRRIAHLKYHR
KRPDQYTILVRGIPLCPDHGTYGCYADHFFSKHYRTYQSYHIVHDIGNIKALQKLASSLE
DKIKRKRETRRCNFWKWIWFKLTLEAIDTRKLEEKLKNVHHSIRLLQCENMLKRKELPVA
FVSFKSQLDAAQAAEMQQHVNPLSLVTTYAPEPPDALWTNLAIPFCRIAIYKLGVFIAAF
LLIVFFTIPVTAVQGIVQFEKIKIWFPPARAVELIPGLNSVVTGYLPSMILNGFIYLIPF
AMLGMASFEGCIAKSQKEIKACNMVFYFLLGNVFFLSILSGSLLHQIGESFTHPKDIPSR
LARAVSAQSDFFITYILTDGMSGFSLEVLQFGLLTWHFFKAHSIGHSEQPYLYGFPYYRV
VPIVSLAVLIGLVYAVVAPLLLPILVIYFLLGYAVYINQMEDVYEITYDTCGQYWPNIHR
YIFLSVTLMQITMLKSKPGASFATVPLLVSTILFNEYCKVRFLPTFLHRPVQVAKENDDL
NEAEGMRGDLDHAISAYKPPWMRPTNFSPDCSSVQPLIRSV
>OsOSCA3.1(Accession number:Os07g0150100)
MDTASFVTSLLTSFVIFVVLVLVFTWLSSRPGNAPVYYPSVLLRGLDPWEGRGRGTRSPV
GWLRQAISASEGDVVAAGGVDAAVYLVFLSSVLSILVFSGIVLLPVLLPVAATDDNLNLE
RAIGLKNGKTPQNFTELEKLALGNVQEHSRRLWAFLLSVYWVSFVTYFVLWKSYKHVSNM
RAAARSTPDVKPEEFAVLVRDVPKPPPDQTIKDSVDSYFRALHPDTFYRSMVVTDHTKAD
KIYQEIEGHKQKIARAEVVYAESKTTGKPEGTKPTHRIGFLGLIGKKVDTIEYCNDQIKE
LLPKLEAEQKTTLREKQQQAAIVFFNRRSAAASASQTLHAQMFDKWTVEQAPEPRQIIWS
NLSKKIYERQIRQVVVYTIVFLTVVFYMIPITAISALTTLEKLREKLPFLKVVVDQPKIK
TVLQAYLPQLALIVFLALLPSLLMFLSKLEGIPSQGHTVRAAAGKYFYFIVFNVFLGVTI
SSTLFSALTTIINNPPGIVNMLASSLPGSATFFLTFVALKFFVGYGLELSRLVPLIIFHL
KRKYLCKTEDEVRAAWAPGDLGYNTRVPNDMLIVTIVLCYSVIAPLIIPFGVAYFALGWI
IVKNQVLRVYVPSYESNGRMWPHMHTRIIAALLIYQITMVGVILLKKFLYSPVLVPLIPI
SFIFAYICHMRFYPAFAKTPLEVVQHNVKDTPNMDAVYTSYIPACLKPEKLEDVDIFEDA
QLHTTSRAPSI
>OsOSCA4.1(Accession number:Os03g0137400)
MGPTAPPPDAGGGEPEAWYGSIQYLVNISAVGAASCVLLFLLVKLRFDHRRIPGPSALAA
KLLAVYHATAPQIALHCGADAAQFLLFERASFLVLAAVAAAAVAAALPLNLLAGDAAIAD
QFAATTISHIPKSSPLLWLHLLLTAAVVAIAHLGISRMEDALRITRFRDGNGNPSDPNSS
SVAVFTIMIQGIPKTLAADKTPLKDYFEHKYPGKVYRVIVPFDLCTLEYLAEEWGKVRNR
ISWLEARMDARNLFDEFAQGGRHSEEHWIVRRCKELWVMTAERFGFTDEEMLRRLQTKKL
VLGSRLSDYKDGRAPGAGIAFVVFKDVYTANKAVRDFRMERKKTPIGRFFPVMELQLERS
RWTVERAPPASDIYWNHLGLSKTSLGLRRIAVNTCLILMLLFFSSPLAIISGMQSAARII
NVEAMDNAKSWLVWLQSSSWFWTIIFQFLPNVLIFVSMYIIIPSVLSYFSKFECHLTVSG
EQRAALLKMVCFFLVNLILLRALVESSLESWILSMGRCYLDSVDCKQIEQYLSPSFLSRS
SLSSLAFLITCTFLGISFDLLAPIPWIKHVMKKFRKNDMVQLVPEENEDYQLMHDGEETN
NLRAPLMSEREDSGILNGIEEHDLSLYPINRSFHMPKQTFDFAQYYAFDITIFALTMIYS
LFAPLTVPVGAVYFGYRYLVDKYNFLFIYRVRGFPAGNDGKLMDMVICIMQFCVIFFLVA
MLLFFAVQGDPMKLQAICTLSLLVFYKLLPSRSDRFQPSLLEGMQTVNSFVDGPTDYEVF
SQPDLDWSLYQS
