# Supplementary material for: Genome-wide analysis of OSCA gene family members in Vigna radiata and their involvement in the osmotic response
Source: BMC Plant Biol. 2021 Sep 7;21:408. doi: 10.1186/s12870-021-03184-2 (PMC8422765; doi:10.1186/s12870-021-03184-2)
Supplement: Supplementary file 2 — Additional file 2. [file 12870_2021_3184_MOESM2_ESM.xlsx]

## Sheet: Sheet1
Additional file 2: Synteny analysis of OSCA genes between mung bean and other plant species.
The mung bean genome was abbreviated as Vr. The physical initiation position of OSCA gene and the syntenic block in mung bean and rice genomes are labeled as “Vr_start, Os_start, Vr_block_start and Os_block_start”. The ending positions are labeled as “Vr_block_end and Os_block_end”.
chrom_Vr	chrom_Os	Vr	Vr_start	Os	Os_start	Vr_block_start	Vr_block_end	Os_block_start	Os_block_end
Vr5	1	VrOSCA2.6	26668690	OsOSCA2.5	41869950	26338990	26679207	41869950	42060584
The physical initiation position of OSCA gene and the syntenic block in mung bean and Arabidopsis genomes are labeled as “Vr_start, At_start, Vr_block_start and At_block_start”. The ending positions are labeled as “Vr_block_end and At_block_end”.
chrom_Vr	chrom_At	Vr	Vr_start	At	At_start	Vr_block_start	Vr_block_end	At_block_start	At_block_end
Vr7	1	VrOSCA1.1	50228503	AtOSCA1.3	4039566	50056401	50562181	3901950	4080236
Vr7	1	VrOSCA1.1	50228503	AtOSCA1.4	23041408	50056401	50581473	22824414	23117594
Vr7	4	VrOSCA1.1	50228503	AtOSCA1.2	11715607	50042715	50577518	11561123	11810117
Vr11	1	VrOSCA1.5	8950367	AtOSCA1.8	11539993	8750366	9738670	11445490	11660471
Vr4	3	VrOSCA2.4	17690334	AtOSCA2.3	34658	16931313	17812647	13046	104495
Vr10	1	VrOSCA3.1	16980785	AtOSCA3.1	10715482	16628715	17057469	10498310	10738092
Vr7	4	VrOSCA4.1	2663238	AtOSCA4.1	16990094	946436	3575603	16774142	17345171
The physical initiation position of OSCA gene and the syntenic block in mung bean and soybean genomes are labeled as “Vr_start, Gm_start, Vr_block_start and Gm_block_start”. The ending positions are labeled as “Vr_block_end and Gm_block_end”.
chrom_Vr	chrom_Gm	Vr	Vr_start	Gm	Gm_start	Vr_block_start	Vr_block_end	Gm_block_start	Gm_block_end
Vr7	17	VrOSCA1.1	50228503	GmOSCA1.2	854326	49521978	50596671	245092	1176961
Vr7	7	VrOSCA1.1	50228503	GmOSCA1.1	43765485	49521978	50596671	43424647	44442220
Vr6	2	VrOSCA1.3	3784722	GmOSCA1.5	45512377	6953	4408980	45086251	48519443
Vr3	19	VrOSCA1.4	892485	GmOSCA1.7	41390085	4430	2445384	40593469	42863363
Vr3	3	VrOSCA1.4	892485	GmOSCA1.6	36616173	4430	2445384	35804294	38103798
Vr11	1	VrOSCA1.5	8950367	GmOSCA1.8	980614	8687093	11352520	937652	2531919
Vr11	9	VrOSCA1.5	8950367	GmOSCA1.9	43495032	8687093	11352520	42348596	43666494
Vr6	14	VrOSCA2.1	34024992	GmOSCA2.3	8269704	32546965	34136006	8099513	10675291
Vr1	19	VrOSCA2.3	12210581	GmOSCA2.4	3242874	11382378	12390928	3184036	4225521
Vr4	18	VrOSCA2.4	17690334	GmOSCA2.5	54815938	16111401	20794860	53353413	57969597
Vr4	19	VrOSCA2.4	17690334	GmOSCA2.4	3242874	16111401	20794860	2143259	3559202
scaffold_100	1	VrOSCA2.5	1301048	GmOSCA2.7	6518999	344638	1400329	6343767	8127582
scaffold_100	2	VrOSCA2.5	1301048	GmOSCA2.6	10740405	344638	1400329	10633363	11706306
Vr5	11	VrOSCA2.6	26668690	GmOSCA2.8	12179963	26209248	27038986	11495616	14090329
Vr10	13	VrOSCA3.1	16980785	GmOSCA3.1	33399883	13749313	20531075	31868271	36299903
Vr10	15	VrOSCA3.1	16980785	GmOSCA3.2	7061732	13749313	20531075	3659482	10444800
Vr7	16	VrOSCA4.1	2663238	GmOSCA4.2	27123680	946436	3706191	25728740	29248080
Vr7	2	VrOSCA4.1	2663238	GmOSCA4.1	4145208	946436	3706191	3936051	5302094
