# Supplementary material for: Genome-wide analysis of OSCA gene family members in Vigna radiata and their involvement in the osmotic response
Source: BMC Plant Biol. 2021 Sep 7;21:408. doi: 10.1186/s12870-021-03184-2 (PMC8422765; doi:10.1186/s12870-021-03184-2)
Supplement: Supplementary file 3 — Additional file 3. [file 12870_2021_3184_MOESM3_ESM.xlsx]

## Sheet: Sheet1
Additional file 3: The position of the conserved domains of VrOSCAs.
Proteins	Conserved domains	Conserved domain region
VrOSCA2.3	pfam13967	82-243
	pfam14703	264-420
	pfam02714	431-678
VrOSCA2.4	pfam13967	5-166
	pfam14703	187-343
	pfam02714	354-598
VrOSCA2.5	pfam13967	5-168
	pfam14703	189-346
	pfam02714	341-580
VrOSCA2.1	pfam13967	5-164
	pfam14703	185-339
	pfam02714	350-617
VrOSCA2.2	pfam13967	5-164
	pfam14703	154-208
	pfam02714	219-472
VrOSCA2.6	pfam13967	5-101
	pfam14703	89-231
	pfam02714	242-510
VrOSCA1.5	pfam13967	6-178
	pfam14703	199-361
	pfam02714	372-644
VrOSCA1.4	pfam13967	6-178
	pfam14703	232-321
	pfam02714	332-598
VrOSCA1.3	pfam13967	8-178
	pfam14703	199-361
	pfam02714	372-644
VrOSCA1.2	pfam13967	6-179
	pfam14703	200-361
	pfam02714	372-644
VrOSCA1.1	pfam13967	6-179
	pfam14703	200-361
	pfam02714	372-644
VrOSCA3.1	pfam13967	5-170
	pfam14703	191-358
	pfam02714	369-642
VrOSCA4.1	pfam13967	31-163
	pfam14703	189-386
	pfam02714	397-597, 642-734
