# Supplementary material for: Genome-wide analysis of OSCA gene family members in Vigna radiata and their involvement in the osmotic response
Source: BMC Plant Biol. 2021 Sep 7;21:408. doi: 10.1186/s12870-021-03184-2 (PMC8422765; doi:10.1186/s12870-021-03184-2)
Supplement: Supplementary file 4 — Additional file 4. [file 12870_2021_3184_MOESM4_ESM.xlsx]

## Sheet: Sheet1
Additional file 4: The position of the TMs of VrOSCAs.
Proteins	Transmembrane region
VrOSCA2.3	40-62, 82-104, 167-189, 226-248, 434-456, 476-498, 525-547, 633-655
VrOSCA2.4	5-27, 90-112, 145-167, 357-379, 399-421, 449-471, 486-503, 510-527, 558-580
VrOSCA2.5	5-27, 97-119, 145-167, 360-378, 408-430, 443-465, 517-539, 560-582
VrOSCA2.1	5-27, 91-113, 141-163, 354-376, 405-427, 447-469, 495-517, 544-575, 595-617, 624-643
VrOSCA2.2	5-27, 91-113, 150-172, 223-245, 265-287, 316-338, 370-392, 413-435, 450-472, 479-498
VrOSCA2.6	5-27, 239-261, 293-315, 336-358, 378-400, 421-443, 448-470, 490-512, 517-536
VrOSCA1.5	10-28, 101-123, 154-176, 374-396, 423-445, 466-488, 581-603, 624-646
VrOSCA1.4	4-26, 100-122, 157-176, 338-360, 383-405, 426-448, 472-494, 533-555, 579-598
VrOSCA1.3	10-32, 103-125, 157-175, 374-396, 423-445, 466-488, 498-520, 573-595, 625-644
VrOSCA1.2	10-28, 98-120, 158-177, 374-396, 423-445, 466-488, 498-520, 573-595, 625-644, 649-666
VrOSCA1.1	5-27, 98-120, 158-177, 374-396, 423-445, 466-485, 511-533, 573-595, 625-644, 649-666
VrOSCA3.1	5-27, 83-105, 149-168, 372-394, 422-444, 463-482, 510-532, 571-593, 647-666
VrOSCA4.1	29-48, 89-111, 141-163, 399-421, 449-471, 492-514, 554-576, 654-676, 714-736
