# Supplementary material for: Genome-wide analysis of OSCA gene family members in Vigna radiata and their involvement in the osmotic response
Source: BMC Plant Biol. 2021 Sep 7;21:408. doi: 10.1186/s12870-021-03184-2 (PMC8422765; doi:10.1186/s12870-021-03184-2)
Supplement: Supplementary file 6 — Additional file 6. [file 12870_2021_3184_MOESM6_ESM.xlsx]

## Sheet: ABA treatment
Additional file 6: Expression patterns of VrOSCA genes in response to ABA, PEG and NaCl treatments.
Expression patterns of VrOSCA genes in response to ABA treatment. The y-axes are relative expression and x-axes are the treatment time of ABA.

## Sheet: PEG treatment
Additional file 6: Expression patterns of VrOSCA genes in response to ABA, PEG and NaCl treatments.
Expression patterns of VrOSCA genes in response to PEG treatment.The y-axes are relative expression and x-axes are the treatment time of PEG.

## Sheet: NaCl treatment
Additional file 6:Expression patterns of VrOSCA genes in response to ABA, PEG and NaCl treatment.
Expression patterns of VrOSCA genes in response to NaCl treatment.The y-axes are relative expression and x-axes are the treatment time of NaCl.
