# Supplementary material for: Genome-wide analysis of OSCA gene family members in Vigna radiata and their involvement in the osmotic response
Source: BMC Plant Biol. 2021 Sep 7;21:408. doi: 10.1186/s12870-021-03184-2 (PMC8422765; doi:10.1186/s12870-021-03184-2)
Supplement: Supplementary file 7 — Additional file 7. [file 12870_2021_3184_MOESM7_ESM.xlsx]

## Sheet: Sheet1
Additional file 7: Positions of abiotic stress-responsive cis-acting regulatory elements in the 1.5 kb promoter region upstream of VrOSCA genes.
genes	Cis-element	Sequence	Sequence length	stand	Starting position
VrOSCA2.3	ABRE	CACGTG	6	+	-860
VrOSCA2.3	ABRE	ACGTG	5	+	-859
VrOSCA2.4	MBS	CAACTG	6	+	-1225
VrOSCA2.4	ABRE	GACACGTGGC	9	+	-1409
VrOSCA2.4	ABRE	CACGTG	6	+	-1407
VrOSCA2.4	ABRE	ACGTG	5	+	-1406
VrOSCA2.5	ABRE	ACGTG	5	-	-1408
VrOSCA2.5	ABRE	ACGTG	5	+	-1343
VrOSCA2.5	ABRE	TACGTGTC	8	+	-1084
VrOSCA2.5	ABRE	ACGTG	5	+	-1083
VrOSCA2.5	ABRE	ACGTG	5	-	-987
VrOSCA2.5	ABRE	ACGTG	5	-	-891
VrOSCA2.5	ABRE	ACGTG	5	-	-52
VrOSCA2.1	ABRE	ACGTG	5	-	-1459
VrOSCA2.1	ABRE	CACGTG	6	+	-1353
VrOSCA2.1	ABRE	ACGTG	5	+	-1352
VrOSCA2.1	ABRE	CACGTG	6	-	-512
VrOSCA2.1	ABRE	ACGTG	5	+	-511
VrOSCA2.1	ABRE	CACGTG	6	-	-390
VrOSCA2.1	ABRE	ACGTG	5	+	-389
VrOSCA2.1	ABRE	GCCGCGTGGC	9	-	-246
VrOSCA2.1	ABRE	CACGTG	6	-	-244
VrOSCA2.1	ABRE	ACGTG	5	+	-243
VrOSCA2.1	ABRE	ACGTG	5	+	-155
VrOSCA2.1	ABRE	ACGTG	5	+	-113
VrOSCA2.1	TC-rich repeats	GTTTTCTTAC	9	+	-1212
VrOSCA2.1	DRE	ACCGAGA	7	-	-257
VrOSCA2.2	ABRE	ACGTG	5	+	-1485
VrOSCA2.2	ABRE	CACGTG	6	+	-1390
VrOSCA2.2	ABRE	ACGTG	5	+	-1389
VrOSCA2.2	ABRE	ACGTG	5	-	-1165
VrOSCA2.2	LTR	CCGAAA	6	-	-818
VrOSCA2.2	MBS	CAACTG	6	-	-598
VrOSCA2.2	DRE	ACCGAGA	7	-	-235
VrOSCA2.6	ABRE	GACACGTGGC	9	-	-763
VrOSCA2.6	ABRE	CACGTG	6	+	-761
VrOSCA2.6	ABRE	ACGTG	5	+	-760
VrOSCA2.6	DRE	ACCGAGA	7	-	-870
VrOSCA1.4	ABRE	ACGTG	5	+	-266
VrOSCA1.4	LTR	CCGAAA	6	-	-844
VrOSCA1.4	TC-rich repeats	ATTCTCTAAC	10	-	-908
VrOSCA1.4	MBS	CAACTG	6	-	-997
VrOSCA1.3	ABRE	ACGTG	5	+	-1287
VrOSCA1.3	ABRE	ACGTG	5	-	-1205
VrOSCA1.3	ABRE	ACGTG	5	-	-1195
VrOSCA1.3	ABRE	ACGTG	5	-	-1052
VrOSCA1.3	ABRE	TACGTGTC	8	+	-939
VrOSCA1.3	ABRE	ACGTG	5	+	-938
VrOSCA1.3	ABRE	ACGTG	5	+	-58
VrOSCA1.2	DRE	GCCGAC	6	+	-21
VrOSCA1.2	ABRE	ACGTG	5	+	-823
VrOSCA1.2	ABRE	CACGTG	6	-	-26
VrOSCA1.2	ABRE	ACGTG	5	+	-25
VrOSCA1.2	TC-rich repeats	ATTCTCTAAC	9	-	-1210
VrOSCA1.1	DRE	GCCGAC	6	+	-186
VrOSCA1.1	ABRE	ACGTG	5	-	-1401
VrOSCA1.1	ABRE	ACGTG	5	-	-978
VrOSCA1.1	ABRE	ACGTG	5	+	-420
VrOSCA1.1	ABRE	CACGTG	6	-	-199
VrOSCA1.1	ABRE	ACGTG	5	+	-198
VrOSCA1.1	LTR	CCGAAA	6	-	-1033
VrOSCA1.1	TC-rich repeats	GTTTTCTTAC	9	+	-991
VrOSCA3.1	LTR	CCGAAA	6	-	-993
VrOSCA3.1	ABRE	CACGTG	6	+	-1038
VrOSCA3.1	ABRE	ACGTG	5	+	-1037
VrOSCA3.1	ABRE	ACGTG	5	-	-699
VrOSCA3.1	ABRE	ACGTG	5	+	-563
VrOSCA3.1	ABRE	ACGTG	5	-	-514
VrOSCA3.1	ABRE	CACGTG	6	-	-381
VrOSCA3.1	ABRE	ACGTG	5	+	-380
VrOSCA4.1	ABRE	ACGTG	5	-	-1096
VrOSCA4.1	TC-rich repeats	GTTTTCTTAC	9	+	-934
VrOSCA4.1	TC-rich repeats	ATTCTCTAAC	9	-	-687
