# Supplementary material for: Genome-wide analysis of OSCA gene family members in Vigna radiata and their involvement in the osmotic response
Source: BMC Plant Biol. 2021 Sep 7;21:408. doi: 10.1186/s12870-021-03184-2 (PMC8422765; doi:10.1186/s12870-021-03184-2)
Supplement: Supplementary file 8 — Additional file 8. [file 12870_2021_3184_MOESM8_ESM.xlsx]

## Sheet: Sheet1
Additional file 8: PCR primers used for qRT-PCR in this study.
Gene name	Forward	Reverse
VrOSCA1.1	CATCCAGTTTTCAAGGCCAG	TTCTTGATTGCCGTTTTGTG
VrOSCA1.2	GCATGGACGACGACACTGAT	ATGACGCCTTGTTTCTGCTG
VrOSCA1.3	GCTGGATGTGCTGGTGAGAT	GGATCCATTGCTTCTTCACG
VrOSCA1.4	TTGTCTGCATTGGCATTCCT	GCTGCCTCTTATCCCCTTCA
VrOSCA1.5	GAGCGGAAGACAGCTGCAAA	GTGTAGGTGGCTGGTGCAGG
VrOSCA2.1	TCAGCATTCAAGACGCGTTG	AACCACAGCATCCAAGCCAC
VrOSCA2.2	ATATTGCCGTGTGCGTGGTG	ATCCCGGCTTTTCGAACTCC
VrOSCA2.3	TGATCCGCCGAAACAACAAA	CCATCTCGTCGGTGCCTTTT
VrOSCA2.4	CCGTCTATGCTCCACGCTTA	TCAGAGGTCTCCCAGGCTTT
VrOSCA2.5	TTTATGTGCCACGCTTGCTG	AGCCTCCATGCTTTTGCAAC
VrOSCA2.6	CTCTCTCACCGCCGTCAAAT	GCGTCGAGGATCTGAGCTTC
VrOSCA3.1	GGCCTTGAACTGTCCCGAAT	CCAGGTTGCCAAGCCTCTTT
VrOSCA4.1	TTCATCGACGACGGCTTCTC	GGACCAAAACCACCACGACA
Actin	TTCTTACCGAGGCACCGCTT	CACAGCTTGGATGGCGACAT
