# Supplementary material for: Genome-wide analysis of OSCA gene family members in Vigna radiata and their involvement in the osmotic response
Source: BMC Plant Biol. 2021 Sep 7;21:408. doi: 10.1186/s12870-021-03184-2 (PMC8422765; doi:10.1186/s12870-021-03184-2)
Supplement: Supplementary file 9 — Additional file 9. [file 12870_2021_3184_MOESM9_ESM.xlsx]

## Sheet: Sheet1
Additional file 9: Sequences of the 1.5 kb promoter region upstream of the VrOSCA genes.
>Promoter sequence of VrOSCA2.3
TAATTTAGGGGGTTCTGGACGTCCGTTTTGGACGTTCTTTAGGTCGTTTTGGGGGTTTTA
GACCCTTCCGGAACTATTGGTGATGATTTCAAAGTCATTTTCCTTGTATAAGTATGAGTT
CATTGGATTTTAGATTGTTTGTAGTTTTTTGAAGTGAAATNAATGTTATATATATGTGTG
TATGCAAAGTAAAGTTGAAGGGTTACATGTACATGGTTTTATATTGATTCAGTGAGATAA
TGTCATGGTATTTGGTGGTTCATGTGTTGAGTTAAGTTTCAAAGTAAAAGTATGGTTATT
GGACGTAATTCCATGATCCTCAAGGGAGGTTACATGGTGGTGCCACTGTAGTTTGTCGTG
ATTGATCGTATGAATGGCCGGAGTTCAGGATGGGGTTTACCTTGACATTCTAATGACCAT
CCATGCTCAATTAGAGAGTGATGAGTCATGTGGTGAGAATAGGAGGAGGTCCTAGTCTTG
GGCGTCTCCATTTTATATGGGCCAAGATGAGTTTGGTTGGACTTACACTTGTGCGTGGTC
GGGTGAAACCCCTCGGCAATGGCTTTGCAAAGCAGTAGGGCCACCACAAGTGCANAAACC
CCTGGAACTCGACATTTCATACTAGTCCGGACGGTCAAATCACGTGGTCTGTCATTGGTA
TCAATCAAATACATTCATTTACAGTTTGTGTTGTATTATTGTCATTACATGCTTGAAATA
CTTGATTAACAACATGTTTTATTTTTATACCTAGCTTACCCTTGCCTTGTATGTTTGTAT
GTGTTTGCCTTCCCTCTTGCGATGATCATCCAATCCTTTGGATGTGAGCAGTAGGTGATG
ATGTGCCAGTGGAGCAAGCTTTGGAAGTTGAGGAGGATCCAGCCCCTAGTACTTAGGACT
TCCTTTAGCTTTTAGTTGAATAATTGTTATTTTGAAAAACTTCTAGTTCTTATGTTACTA
TGTCTGGGATTTCTAGAACTTTTAGAACTTGTACTCAAGTTTTAATTTCCTCTTAATTTC
CTTTACGTTTTGGATGACTGTAAAAATATTTAAATATTGTCATCTTTATCTCTTAACTGC
TTTCACATATTGTAATAGCTGAATCCTATTATATTATATGTGAATATGATATTTTTGGGA
TGTTACATATTATGCAAGTTTCTCATAATTCAACAAGAACTTTTAAAAAATGCAGTGTAT
TATGTAAGTTTTTCATAATTGGATTATTGTAATTAATTTTGATACATTTCATTAAATATA
TAATAAAAAAAATGGTAACAGTGACAATGACTTAGGTTTTATTGTTTACAAAAGCAATTT
CTACTTATTACAAATTAAAATAGTGGTAAACTGAAACTTTGTTAAAAAAAAGAAAAACTC
ACTCAATAGTAAGTAACGCAATGGGAAGGAGGCGAGATTAGTATGCATGGTGGCGAGTGT
GACGGTAGGCGCGACAGCGAGTGCGAAACAGACATGACGATGACCACAAACGGAACATAG
>Promoter sequence of VrOSCA2.4
GTGAACACGCAATCTCAAAGGCATCGAAACAATGCTCATTTGGGTTCAAGAAAAATACAT
GAAACCAACAGAAACAAACAAACCAGGCATTGACACGTGGATGTACGTAGAGTTTCATGT
TGGCCACCAAAAAAGGCGGGAGAGCAAACTTGATCGGTAGTTTATTTTCTTTTTCTTTGG
GTACCATATTGTTGCTGTTGTTGTTCATATTCACATACACACAAATTCCTTCCTTGCATT
TGTATCATGAATTTTTTTATCATGAATCTTTCCCGCAACTGTACTCAGTGATGCTTCTCT
CTTTTGCTTCCTAGCCAGGTTTCTCTCTTTCCACAAACTCTTTAGTTTCTATCATTTGGG
CTATATATTATATCTTTGTTTTATTGTGAAATCTACCTAATCGGTTATCATATCTAACAA
AAATTTGTAACGCAACATATCCTTGCATGATGTATGGTTATAGGAAGTCCTGTTAGAAAT
TGTACAAAGAGATGTTTTTGATGTAGATCTGCTTTGTAACACTTTAATATATCTAACAGA
CCCTTTGAAATCTGAAGCCACTATCTCGTATCAACCATATACTGTTCTACCTTCATGTTG
AATTAATTGATGCGTAAACTAATAGAAAGTTTTTAAGACTGCATTTGACACAGATTTCTA
GCCTTAATGGAGCGCTTGGGGTTTGTGAAATGATAAACTTTCTTCTTGGGGCAAGGTAAC
CTATAATGCTCACTGTGTTTGCGTAGACTTAGAATGTCTCAAGTTTTTGTTTCTAGATTT
TAAACTTACGATTGTTGCAAGATACCAGTAAAGTTTATTAACCAGTCCATTGCACTTGCG
GTATATATGTTTGACATGAGTTTAATCCACATGAGAAATTGATATCACTTTTTATTCAAA
ACCTTAAGACATTGAGTTTATGTTAATATTGTTGTTGTTATGGTTGTATCATTGTGATGT
TGTTTTTACTGGCTGAAACAATATAAGAACATTATTTGAATTTGAGTAGAGGAGAAGGTT
TCCTTCCACTTATACACTCTATTTTGACCTTGCATAATTAGCTTACATGATATCACCAAA
CATTAGTATAAACACCAAGGCTATAAAATACTTAACTTTTGAAAGTCTAAAACTTCATCT
ATACCATCATAACGTTTTCCACTATCTAAGTGTTAACAGCAGAAAGAAAATGCACTTTGT
TTATCCTCAATGTATAACATATGAAGACTGAGAATGTCAAGACAGCCATTCTAGATTTAC
TGAAATGCAAAATTACATACATTCTGATAAGAATATTTTAGATCACCGAGTTTTGTGTGG
AAAGCTCAATATCCTCCAGCTCATAGTGCATTTGAATGGCCAATTTTCTTAAAAAAAATT
TTAAGTGAAAGTTTTTCTTTTGTGCTTATTTTTTGAGGTGATTTTGTCCTCTTGTATTTC
ACTTTGCCAGATTGGATTTGTTCAAAGAGACTATTGAGAGTTCCATTTATTTGATTTCAG
>Promoter sequence of VrOSCA2.5
ATTATCCATTAGTCTACTAAAATATAATTTATAAAAAAGATAACCTTTCATATAATAAAA
AGGAAAAACAAAAGAGTGTTATTTTAATTTGACACGTTTTCATCTTGGATTTAGCTATTA
AATCGAAAAAAAAAAAATCTGCCTTAGACTAAAAGAAACGTGAAATTTTTGTAATCTTAC
AATGTTAATTTTCAAATTTCAAATGATGAAAGTCAAATTAAAATAAGATATTTTAAAAAG
TGGGAAGTGTGAACAAGAGATGCATAAAACCATTCACACTTGCAACCTAATTTCCAATGT
ATGTTTTTATAAACTATTTATTTATTTTTAATTAAGCCACCAAAATTATCACAAAACATC
TTTAAAAAAAAAATGATAATGATATTTAGACAAAATTCTTTTGACAACACATTGATTACG
TGTCAATCTGTGATTGGTAAAAAATTGTTCCACAATAATTTTTATAATTATTATTATTGA
TTGTGGAATAATTTTTAACTAATCACATATTAACACGTAATCAATGTTCAAATGTTGTAA
AAAAAAATTGTCTAAATATCATTATCCAAACGAAATGACTTCACAAAATGTCAGAAATTA
TGAAAATGACACGTTTTTCGTAAGCTGTTTAAACAAACAGTCAATGAGTGAGAATTGGAA
GCCATCGGTTGACTGTTGTACCATAATTATAATAACATCATTTCAACTACTTTCTCCAAA
ATAAAATATGAATTCGTAAATGTAAAATCAATTAATCATATAAATTTTCCATGTATTTAT
GATCAATTAAATTTCAATTGAGTTAAAGATTGAAAAAAAAAATGGACAATTTGATGTAAA
ATACATGAAAGGAATAAAATGGTAAAATTCATGAAACAATTTGGTAAAATGTATGTTATT
AAAATTAATCTTATTTCTAACTAATATGAAATATGAACACACTTTCTCACATCAATTATA
TTGGGTATGAGAGTGGAAGAAAATCTGATATTCACAATAAATCTTTCAACCATTTATTAT
AAATTAGTAGTGTACCAGATATTCAACACCAAAAATATCAAATGTGAAAATCGACAAGAA
ACTAATAGCGAGTGAAATAATAATCTTAAAAATTGAATAATAGATTTTAATAGCTCATGA
TATCATAATAATAAATTTACTTGTAATTTAATTGTAAAAAAAAAAGTGAGAGTTGACTAT
AATTTAAATTAATTAGTATATTTCTTGTAATCTATTTTTTTTTTACAATGTTACGTTGAA
AGTTATAATTTAAATTGTTGTATAATTTAATGTTTTATAATGCTACGTTGAAAGTGATAT
TTGAACATGTTTAATTAGCTGCTAATAATTGAGTACTGATTTGATTTTTCTTCTAAAAAT
TATTTTTAAATAAACAATTTCTGGTGTATTCATTTCTCAAATGTATTTTTAATTTGCTTC
AAATAATACACGTATATCTTTGAATAAGAGCCTAGTTTTGAAGTTTAAAGCTTGGAAAAA
>Promoter sequence of VrOSCA2.1
AAAAAGTAAAAAAGTAAAAAAAAGAAAAAACTACCAATTAACACGTCATGTAATAAAAAT
TATAAATACAAAGAGTAGATTAAAAGCCAACACTTCATGATCCCGACAGAAAATAGTAAA
AAAGTAAAAAAAAATATGACCAATTAACACGTGTCATGTAATCAACGTTAATTTATTGGA
CCAAATTAAAAAGTTTTAAAAAATAAAAAACTAAATTAAACTTAAAAATAATAAAGAAAT
GAAACCGAACCAACAAAAAATCAAATTAATAATTATTTTTTTTTTTATGTTTTGTTACAA
AAATAGTGATATTTTTTTTCTTTTTATACTATACTGTGTGATTTACTGGTAAAAGGTATA
CATTTACGTACCTAAAGTGAAAACGTACCACAAGAAGAAAAAGAGGAAGCCATTTTCATC
TTCAAACACTTTCTTTCTATATTTTTTATTTTTTCACAAGTATGAAATAGATCAAGAATA
CATTTCTGGAAAATTCTTTGAAGGTTTGCGTCTTATGAAAGCACATGGTATCGTGTGTTG
GTTTATTTGACTTCAAAGTGGTGTGTGATTTAAAAACATTTGAAACAGATGGTTGATTAT
ATTTGACTTAATACCACCACCATTTTTAGATTACATTTCCAACAACCTAACAATAAAATA
TTCTTTTGTCCAATGAATAAAAAGCTTTTTGCTTAAATTGTCCTTTAATTTTCCATCCAA
TTATATATTATCTATAAGTTTTTTTTCCCCTCCATATATTTAATGCATAATTCATTTTTA
AAATGATAAATAATATTCTAAATGTGTGGTAGATAATTCTAATAATAAAATAGAATAATT
TTTGTGCTCCATAATTTTTATGAATAGTTTAGAAATGCCTAATTATTAAGGACTGGAATG
AGTTCTAATTGAACACGAAAGCCCATTTCCTCCAATTTGTTCAACAGTGGGCCCATTCAA
ACTTTTATGGCGCGCATCAACCGACCAACACGTGTTTTGAGCCCACAACTTAGCCATTAA
AAATTAAAAAATTAAAAAGACTACGCTACGGCACGGCACAACATTTTTAACCAAGGCCAC
AAGCAAGGAGCCAATAATGTCATCAAGACCCACGTGGGAAATCACCGATCGAGGGAGTAC
ATGGTTCTGTCGTGGTCTGCGATGTACCCTATAAGAGACGTTCTCCTCTGTAGCATGTTC
GAGTGGTTAGTTACACACTCGCATCACGCACATGTGGTTGGCGTCTCGGTGTCCGCCACG
TGGCGAAGCCGTTACTCCCGCTTTCGAATTTCATTCTATTATATCGATCAATCATTATAA
TACGCTTCCCAAACGCGATTTCGTAACGTGGCCTTTTCTGATTATTACTTCTACGCTTAA
GTTGTTTACGTGTTGGCTGGCTGCTCAGAAAAAATTAGAGAGAGAAGGAACTGATTATGC
ACTGGAACTGAAATACGAAAAAGGCAAAAGGAAGGGAAGAAAAAAAAGGGAAAAAGAAAA
>Promoter sequence of VrOSCA2.2
ATTATCCATGCGCTGACGTGACATTTCGTACGATTCGAGGATTAAGTTACGGCAAAGGCA
TGGTATCAAACAAATATTTGGTGCGCATTCTGGCATGTGGGATTGGTGGCCACGTGGAGA
ATCCGTTACTCACGCTATTCGTGTGTTGGCTGGCTGCAAAGGAAAGAGAGAGCGACGCAC
TCACACGATTTTGAAGCGATTCCATGTTTAACTATCCACCACCTTCTCTTCTCATCTCTC
GAAGAGCATAATTAAAGAAGAGAAAAAACGCAAAAACTGTTAGGGTTTCCCTTACCGGTT
TCTGCACAAAACCTTCCGTGAAGGGGAAGCCCCTCCACGTTCTATTTTCTTCGACATTGT
GCTTTTTCCACCCATTTCTCCCCTAATTCAACGTCCTTCACCTACGCATTATTCATTCCT
TGCAGGTATCTTCTTTCTCTAATGTTCTCGTGCTTGTCATTCCCCTGTTTCCGTAACTGC
ATTTGATCTATCAGATACTTTCCTCATTGCAATGCTTGTGTGCGCATGTTACTCTCTAGT
TGTATGAACCTTGAATGATAGTATAAATATATGCTTGTATCGTATAGATGTTTTGTATTT
TAAAGTGATGATATGCATGTTGATCTCCTTAGTGTTGCCAACTATGTGCGTACGCACCAT
TCCCTTTCATTTCATGGATTGTTTTCGGGCTTCTCTATTATGCTGTTCTGTTTACTCCTT
GACTCGAGGCGAGGTGAAATTCGTTGCGTTTGGCTTACATGGTGTTGTGATTACGAATCA
TTGGTTCCATAAACAAAGTTAGTCTATTTGGTCATATGTTATACATATATATGAAATATC
TGTTTTCAATTGGTGCCTAAGTTTATTCGGTTTCACTATTTAGTGTTTATTTGAAACATG
TTCAGTTGAACTTAATGGCAACCCATCCTTCCCTTTCTTTCTATGTTAGTAATTTACTGC
ACAAGTTTTTTTAAATCGTTTTTATATTTTCCTGTTTCCTTATCGTACCTTTTAGTTGCG
TACACAGCTTTAACTGCGATTTCATAAAAACAAAGTAGAATAGTCACAATATCATATTTA
TGAAATATATAGTCTCTCTGGTATTCCTTGGTAAATTGCGTGAGGGTATTAGTTATTATG
ATGAAAGGTTTATAATACTTGGTTCCGTGTTGCTTTTGCATTTAAACTTTACGTCTCTTG
ATTGGTTTTGGTGTGTGCAAGTTTCAGATGAATGATCATTCTTTTTTATTTGAAAAATCT
TTGCTTCTCGGTATATTCTACTACTGCTTTTGAGGTTTAATTCACACAGGTTAAGGTGCA
ACTTAACCAAATAATTAAAGGGAACAACATATGCTGCATTCCTGAACTTGTCCTAAGAAA
TCCATATTTATCGGGCCATTAATTGGAATATTATTCATTCAGGTGATGGATTTGATTTGG
ATGTCTTGTGTCTTTCTTCTTGGGTAATGAGATCAGTCAAGTTTGCCTCAGTAGGCAGAG
>Promoter sequence of VrOSCA2.6
AATCGAGAAAATATATCTACAAAAAATACTTTAATACTTGAGTTTACCAAATATGTCATA
TAATAATATAAATTATATAAATTGTAATAATAAAAATAATTATTTACTTCATTATATTAT
TTATATATATCTATAAACTTTTTTTTTTAAAACTTTATAAACTTTTTTAAGTGGATGAAT
CTAATTTATATAATTAAGTAGTTTTTAGTTAATCAATTTTTTTAATAATACGTTAATTTT
AAAGCTAACATAATTAACGTAATAAATGCTTATTATAAAAATTATTTTAACCGCCATTCG
TTCCTAATGTATTCTTATATTATAAAAAAGCCAATAATATATTCTTATACCATAAAAGCG
AAGTATATGGAAGGATATATGTACTACAGATACAGTATCATTAAATTCCTTTTACATATG
CTTTACATTGTTAATATTAAGTGGATAATTAGATGATATTTTTTTTATAATATTTGAAAT
TGATTATATGTTAATATGTGAATGATAAAAAATTACTCCAGAATCAATAATAATAATCAT
AAATATCATTATAGAGTAATTTTTGACCAATCACATATTGAAACGTAATCAATGTTCAAA
TGTTATAAAAAAATGTTGTCTAAATATCATTCTCGGTATTAATTCATCACCTTAAATAAG
AAAATTAATAAACTAATTGTATTAAATAATAGGATAATGATACTTTGACACCTAGAATGT
GACAAATTTTTGACACCGTCACGTGTCACATTCTGGATGATCCACATGTTTTAAAAAATA
AAATGAGATAATGATGTAGATTCAATGTGTAATAACAGACCTGAGATTAATATACAAATA
AGTGGGTAGTTTAGGCTAACTTTTAATACGAGGAAGACATCTTTGAATCGTCACTTGTTT
TGAATTTCACAGTTTATTTTTAACCAATTTTATTGAATAAAATTCATTAATTATCATTTA
AGAACACATTTATATTGAAGTTCATCATCATTTAAGAACACATTTATATTGAAGTTCATC
CCAAAAGAAACGTTCTTCTTTAAAGTAATGGTGCAGAAAAGAAAGTGATAGCAATGTACA
AATAACTGGATAGTTTAGATTAACTTTTAGCACCAAAAGAGAACCACTTGTTTTGAACTC
CACAATAAATTCATATTATTCTATCATTTTATTTTTTAAAACAGGTGAACCATCTGGTAT
AAAAAAAATTTCAGATGTCAAAGTATCATTATCCTAAATAATAATAATAATAATAATAGA
GATACAGGGGTCCCATCAATTGATAGAAGAACTGCAGAGGTACATGAAAAAGGTTAGGTG
GCACCGAATGTGCATGCAAACACTGACAGAGTGAGTTACATTACTCGTCCTCGCTTCAGC
TGTGCCACGCAACCAACTACAATTACACTCACACCTTCTTCTTTCTCACCAATTTTCATT
CACGATTTCTTCTTTCTTTACAAAATTAAATTGCAAATAAGTAATAGCTTGGGTTGGAAG
>Promoter sequence of VrOSCA1.5
AATTTAACAGAATTAAAATCAAGCCTATATAAAATAAGTTTGTTTCAATTTAAAAGTCCA
GATTCTTGGTTAGTCTTTTTACTATGTAATTTTTTTATTTTAAAATTAAAATTATTGTTT
TTATTTTTATTGCTATATAATATTTATTAAATGTTTGTCTTAAACTAAAAATCTAGTCCA
ACAATTATTAAAATTGTGATAATTAGTGTTATTATTTTGAGGCAATGTGAGCAATAGATA
ATTCAAAAATATGTTTTTTCTTTTGTTGTAAAATGAAATGTTATGAATCGATATTAATGA
TTTCAAAATTTAAACAACAAAAGTAATAAATACTTTATCGAAATGAAAACAAAATTTCAC
ACATTTCATAAAGATTACACAACAAATATCAATTTTAAAGAGATTAAAAAAATTACACAA
ACTGAAATTAAAACATACTTATTCTATAAAGTCAAAAATACTAATTAAACCCAAATTTTA
TAACATTTTTATTTTTTCTGATCATGCCCCACTAGGTCACACCCTACCGTTACCATAAAT
TACCCAGTTTAATAATTTTGAAAGAAGGCTAACAATGCGTTTTAATTATTTTTTAATATA
CTCTTATTATTAATTAAAATTTTCAAAACTAAGAAAATACGAGGGAGATCCATTTGAAAC
TTAAAATTTTACATTCTTTGATAATTTATTTTCAAATAAAGTCATACATTATTATAAATT
TAAACATTTCAATCATTTTCATTTTAGTCACCTTGAGAATGATTTCTCTTTAATTAGAAA
AATGAAATATTTTAAATTACTTTTCAAGAATTTATTTAAGCAACTTATATAACTCGCATT
TTAATAATTTCATGCTACCTATCTCATTTAATCTTCACACCATTAAGTTCATTTCCATGA
TATCATTCATTATCAAACATATGTTACTGAATAAAAGATCTGAATTAAAACAAAATATCA
ATTTTTAAAAACATTGTGTAGTTTTTAAGCCTAAACAGAGACATTATCTGCGAATTGGAA
CAACGTAAGCCGATTTATTGCCGCGAACGTAGCGATTTACGTCATTACAGCGAACTTTCC
CGCCGCGAGGAAAAGGCGACATAAAAAAAAATAAATCAAAGCAAAAAGATTAGTCCCTTT
AATTAAATTTTCTTTTGTGTGCCTTTTCAATTCTCTTATCTTATGCATATGATCATTGAG
ACATAGATAGAGACAATCACAAAACCACGACAACAGAGAATGATAAGAAAGAAGACTACC
ATTCTACCTTTGTAAGGTAACATTACATTCTTAGCAAAATCACATAGAAAAAAAAAACAT
GCCACTCTGTTTAGAGAAAATCCTTTCTCATTAGCACATGAAAGCTTCTCTTGCAAAGTG
CTCTCTTACTCATCACAATCAAACAAAACCCAACTCCAAAACTTTAATTTTTTAAATAAA
GTTTATTAATTGATGCTCAATAAAGTCAAACAACAGCAAAGAACCCAGCTTTTTTTATTT
>Promoter sequence of VrOSCA1.4
CGGTAAAAAAGGACGGTAACTATTTGACATGCCTCCGAACGTTTTGGCGCCAAACACAAT
CCCTTTCTTTCTCTGCCCGCAAAGAGCGTAATTCATTCTCTGCAAACCAAAATTCACTTC
GCATTTTTCTCTCCGCTGTTTGGATACCGCCAACAAGACAAATTCTGCTTTCTCTCTCTC
TCTCTCGTTTTAAAAATCAGGGATACCACCGCGTCGCCACCGCTTTTATTTCCTATCAAC
CAAACATGCATTCACATTCAGGATTCTTCGCCGGATAGAGGCTTTCATTGTTAAATTGTC
CAGTAAATTTCCGTTCCAACTCTCAATGTTCTTGTGTCAGGTTTTGACTATTGCTTGTTT
TGAAATGTTCTGGAAATTGCAATGGCGCTAATCGTTGCTCTTGCGTGCATGCTAGCTTAG
ACAATACTATAAGCAAATGAAATTGATGGTTATATCTGTTTCTCTCGTTCTTTTATCTGA
ATTTTTTGCTGCTTCACGGAGAACAGTTGAATGCCTGAATACATAGCTATGGCTGGACTT
AAGATTGATGCCTGTAACTTGTTGATCGTTGTGCCGCGGAAAGTGGAAGCTAGTTAGAGA
ATAATAGTTTTTAAATGATTTCTAGTGAAGGATTAAATACTGTGATAACGTCTAGATTTC
GGTAAAATACCTGAATTTGTATAATAAACTATGAAGTTATTGATCTATAATAAAAGTGAA
AGATAGAATGTCATTAGTAATGGTATCGATGTGATAAAATGCATGCACAGGTATGATAAA
TTATGAAATTATTGATTTAAATAAAGATTAACGGACAGCTTAACCGTACTTGAGACTTAG
AGAGATAGTGAGAAACTGAGGAGAAAAAGGTAGATGTAACAGGTTTTATTTGTTTCTTCT
TTAATCTGAATTTTTCCCTGGTTCAGATAACCTTTGGAATTCATAACTATAAACTGTCCG
TGACTTGGTGTAAAAAATGGAAACCAGGAAGAGAAGATACTTTTAGTTCAAATTTGGCTC
CTCTAAAGTGTTGAATTGAATGCTGCTAGTCATGGTCTGTAATTAAATGCATGCACTTTG
TATAATAAATTATGAAGTTACTGATTTATATTATAATTTGAATTTTGACTTCTCTAATAA
GTGCTGGATAAAAAGCAGTTAATAAAAATAGTGGTTCTTTTATGACTTCTCTTGTTCATC
ACATATCAATTGAATGCTTGAATATACAATTACAACGTGCTTAGTAACTTGTGAATCATT
TTGGTAGAAAATAGAAACTAACAATTCTTTGTTAAAATTTGCGTTTTTTAGAATGCAGGA
TAAAATGCAGTTAATGACCATTTATGTGGTTGAGATTGAGATAATATTTATATTAAATTA
TGAAGTTATTGATTTAAATGTGGATAAATACATAAATTATAGTATTTCTTCATAGTTGGA
AAATGGAAAGCCAATATGCGATGTTTGTATATGATACAGGAAAAACCTTGAGAAAAGATA
>Promoter sequence of VrOSCA1.3
TTGTAAACTTAAAACTTATCTCAATAACTGCTTTCAATATTCATCATGTGGGCCTGTGTC
TATTGCAAACGTTAAAGCTTGTACCAACGAAAATCGAGGGATGTGTCACTGTAAAATCAA
AATTCTTCACTGAGTTAAGTCTCAATAATACAAGAGTTGAAAAAAACAATGATATTGAGA
TAATATTCTTTTTACAATATTTAAATATTGATTACGTGTTAATATGTAATTGATCAAGAT
TTACTTCATAATAATATTTATGATTATTATTATTGATTGTGAAATATTTTTTGACCACGT
ATTAACACGTAATTAATATTCAAATGTTGTAAAAAAATATTATCTAAATATTATAATTCT
TGAAAAAAATATAAAAAAGACGTCACAATTTAAATTAAAATAACAGAGTCGAAGTTACGT
ATATAACTTGCATTAATAGTAAGTAATACACGTACACAAAGAGTGTTGAATATAAAATTT
GATGTATATTATTATATGAGATTATACACATCTTCAACTAAATAAAAAATTATGTCCAGT
ATAATTTTTAATATGCAACTTTACGTGTCTGTTTTTTTTATTTGGTTTCCTTTCATAAAG
AAAAAATGATGCATAAAATTTTTATATTTATATAACATTATTTTCTTTTTACTTTTTTCT
TTTTTAAAAAATACATAAATTTATTCTTTCATAACAGCACCATCGACATTTAAGGAATCA
TACCTTTTCTTAAAAAAAAAATAACTTTTTTTTTACGATGAACTATATGTATATTTTATG
GAAGACAATCATCAGAGTTAAATAACGTTAATATGAATCACAAAACTTTCTTTATAAATA
TTTAAAACAATTAATAAAGAGATTTGAATTCAAACCCACTATTTAAGACTAAATAAGCTA
GCTTTTAATGATCTAACTGTAGATTATCAAACTCTTAGTTTTTTCTTTTAAAAAATCTCT
GTTTGGCTGGCCATGGCTTTTAAAACTGTTACAGTGAATTAACAATTACAAAAAAATAAA
AAAGATAGTAGCCGTTAGGAAAAGAAAGGAAACGTCAAAGAGAGTATCTCTTTCTTTCTT
TCTCTCCGACCCCACCACCTCGTGCCATGTGCGGCCACCAAACACAATTCAATGTCAGAA
TGTTATCAATTGAAAATCCTAATTGTTTTATTTTAATTTCTTAATATTTGTTACCATCAC
AAGATCATACTATAAAAGGTTAAATCAAAAAACTAATTGCAAGAGATTCACTGTTTTATC
ACCATATTTTCATGAAGTTATCCAAATTTGCTTTACTGTTTTATCGATCCAATTTTCTTG
TAGTTAAAGTTTTTGTTTTCAATTGTTTTTCATTATTTTACATGCTGGATTTATTGTATA
CAGTGAATGGTCGACATAATGTATATGATGAGTAGGCACAAATCTTACCTCACCTGACTA
AGACGTGCCGCTACAAATTATAAATCCTTAACGCACCCCTTTGAAAAGAAATGCCATAAA
>Promoter sequence of VrOSCA1.2
CATAAATATATACTCATCATATATTTTAACACATTTTTCATTAGAAGATATTATTTATGG
AATACTCTTGTTTACAACAATTCTTTTTGATGTGTTATTATGATTATCCATAAAGGATAT
TTTAATTTGAGTTCTATTATTTTGCACATGTTTCTAAGATATCTCCTTCATAACATGTTT
TTCTTTTCTCTTTTCGTCTCAACATGAGTACAAACTCTTAAGTATGCTATCTCTAAAGTT
TTTATGTAGACTTTTTTCATTGATAAGACACTTACTATAAAAAAAAATGTGTTAGACAAT
ATAAATTTCGAAGAAACACTCTTGTGTATGTTTTCATTTTGAGAAAATTTTCTATTGACA
TTTAAACAATATACATAGCTTTTCGTATAAGACCTTAAATTTTCTATTGACTTAATCAAG
TGTTATAGACATTGTAAGTCAAGTAGACATTTCTTTTATTGAACAGATATATTTCATTTG
GTAAACTTTAAAACTTGAATTGTTAGAAGATATTAGACATCAAAACTTTTGTTAGAAGAT
TAAATTACTCCATACGATGTTGTCTATATATATTATTTTTAAATAACGTTATTTTCTTAT
TTATTTGTTTAAAGTTTTAGAAAATGAAATTCAAAAGCAAAATAATATAATATTGAATAA
TTGATTTGATTTTGTATACGTGGTGCATTTCTACGCAAGCAACGCATTATCTACACGGAT
ATACACGCTTAGGTAACTCGTTTTCATTACGCCACCTCATCCTCTTCTTGCATTATTTTT
CCTTTAATTATTACCTCTAATTTGAATCAGATTTTTGTAACATTATCTATCTTACTATCT
TCACATAATTCTACCATGGCTGCAGTGGTCCCTTTCGTTCATGTGTGCATATCCATGTAT
TCTCATTCATCCTTTTTTTCTCAATAATTAGGAGGTTCAAAAACAACCATATAATATGAG
ATACATACTTTTTCTTTTATTTTTCTGAAAAATAGTACAAATTATTTATACTCCTCTACA
ATACCAAAGAGACAGAAATGGTGATTTTAAATTTTTAAAAAGGTATTTTAAAACAAAGGA
TTATATAGGAAAAATTGAAAGTAAATTTTACATATTTTAGATATTTTTAATTAATTTTTT
ATTAAAAATTATTTTATTATATATTTAAAATATGTTTTCATCTGTAGTTTGACTTTACTT
GATCTTTATTCAATAATTTCTTTCTCTCTTTTCAAAAGCAAGTTGAACGGACAAAAAAGT
AAAAATAACATTAAAGTTATTCCATTGATTGCAAAATTAAAATAAGAGAGTAGTTAAATC
AAAAAATAAAAATAAAAATTAAATATTTGATGAAAGAATTTTTTTAATAAACAGTTAATT
AAAATTATCTATAAATAAAATACAATAATAGTTGGCACGAACGGAATGGAATAGAATGGA
ATGGAAAGTGATATTAGTACGTATGTTTGGTTATCACGTGCCGACACACCTTTATAAAAC
>Promoter sequence of VrOSCA1.1
TGTGAAATTAAAAATATATTTTATGGAAACACTGTATTAGGTACTTGTCAATGAAATTTC
ATATTTGATATTGAATCATAATGTTTCCACTTTTCATATCACGTCTTGAAAATAATCAAC
CTCTGTTTAACGTTTTGTATGCTCCTCCGACCCCACTCCCACTGTCAGTAACATATCGAA
CCATTGTGTAAATTCCACAACCACACAAACCTTATCTATGAATGCTTCATTATATAATTA
TCAATCTCTTAATTCTATTATTTCCGATAATTCCAAAGATTGTAATTTATAACTTCTTAA
TAATTCATACTTGTTGTCGGAATCTGGCAATATTCAATATTCATATAATACACTTCTATT
TTTTTTACTAATCTTCCTATTTTTTTTATGATGACGCATTTGATTTAATGATCATGATAG
TATCAATACTAAAAACACGCATATAACATAGTTGCACTGAAGAGCTTTTTCGGTATTATA
AAATGGTAAATTAGTTTTATATAGCTGAGTTTTTCTTACAAGCACGTTTAGATTGGCTAT
ATTAAGTAACTATAATTTTAATTATATTGAAATAAAATAAAATAGGTGTCTTGTGCTGTA
GGTGTAAATGATTATTATTTTTATTATTCTTACTAAGAAGAAGTTGGCTTTTCATAACCG
TCCAAAGAAATATTCAATGTCAAGGTACACGATGGGTTTTATTTACATTCTTAATTAGCC
GCCACACAATTTTTTTCTTTTCTAAACAAACTCTACCATTAAAATGAGATTGAAATGAAA
TTTCATGGTTTTATAAAGTCTTAATGATTTCATGTTAGATAACAAATAAATTTTCATAAC
CCTTTTAACTTTGAAAATGACGTAATTAGGTGTGATCTCAACTAATAATACACTCTCAAA
ATTCAATGCATCCTTTTTAACCAGTTTTTTCATACTAATTTTAAAAAATAAAGTTGAGGA
TTTTGTGAGTTAAAATTAACTAATATATAAATTAAAAATAAAAGTTTACGATTTTAACTT
TATTTAAGACTGTTCTGATAATAATTTATATCAAAGAAAAAGGAGAGAGCCGGACACAAA
ACGTGGGGTATTCCAATTGGCCCATTCCCACGGATATAACGCAGTCTCCACACGGAATAC
ATTACGGTGTCGTTTTATCGTTGTCGCCTCGCTCCATCTCATCATTTTTCTGGCACCAAC
TTCATCTTTCTCACTTTTATTTCCGCCACGCTCTGTATGAGTGTGTGAATCCCACTCTTT
CATTTCTCACCAAAGAATGAAAAAGTAGCCGTTGAGGAACCCACGTGGCACCTTGCCGAC
ACGGTGTTTGTTGGATTGACGTCCACATGCTTTGCTTATTCTATCTTCCAAATACTATTA
CCAATCATTTTCACAAAATCACATAAATTGTTAATTATTAATATTTAGTAAAATTTTTCA
CAAAATCTCACATAAATAAATACTAGTAGTAAATAAAATAAATATTATGACAGTGGTGCA
>Promoter sequence of VrOSCA3.1
TTCCCTGCAGTTACCACAATGCCCATGGTTTGATCCCTCTCTTTGTTTTTTCTGACAACT
ACAAAAGAAATATCATGCCCGTCATGATCCAGATCTCTTGTTCTTTTCTGTTTTTCCAAT
CAAACTCAAGTTGCATATGTATTTATGTAATATAATATAATGCATACTATAGTGGGTAAT
AATGACACAACTATGTTGTATATTGTAATTATGTTAGATTAATTTATTAAGCAACATGCT
CAAATTTGGAAGGTGTTGTGTATCTTAATTATATATATATATATATATATATATATATAT
ATATATATGTCTCCCTCACTCAATCCTTCTTTTTAATGAAAAATCTACTACTTGCTTTCC
ATAAAACTACTTTGACATTTTCAGTAGCTTGTTTTATTTCCAAACATATTTGACTAATGC
TAATGAATTACTTATTCTTTTGACCATATAATATGTACTAAACACGTGAAAAATAAAATT
CTCCATTTACGACGTCTGTGTGTTTACTTTCGGCACTGTTACTGAAAAAAAGTCACAGTA
TTAGTATTAATAAAGTAAAGAAAATAAGAAGTCATTGCTTCATTTTGTATGTATAAAACA
TAAAATATTGAACGATATTTACGAAAAAAAAAAAAGAAAAACTTTTTGATGGGGTACACC
ACCTTGAGTGATCTGTGCTTTGCAACTATCAATGTGAAGTGTGTTGGAGCTGTCATGAAG
TTTCAGTGACCAGAAAGAGATGGGTTTCTGGAAAAATCTACCTAAAATACAAGTTTATCG
AGTATACTTGGGGAAGATATACACGTATACTCATGCATTTTTTTTATAGTTTTTCTTTTA
CTCTGAAATTGGAACATGAATTGGTTTGCAAAATCAGAAAGTATACAAAGCCTGCAAAAG
ATTTTCAGATCTTTGTGAAATGAATGGTTTGTTAAATACGTGAATTGTGAATAAAATAAT
CCATGTAATATTAGCTTTACGTAATACACGTATTTATTAGCTTTAGTGTTCTTTTGTGGA
CACATAACAGACAGCGTACCGTTATGGTCTTCTGATGGTAAGTAAGAAGCTAGAAATACA
CAAAATATATTTTGACTTCCTTTTGAATCGCATGGACAGCACGTGAATAGGTCCCGTTTT
TTTCTCCGCTTCTGTAAACTTCAATCAAATTTGAGTGGTTCCAGATTTCATAAGGTAAAA
ACAAAATCTAACATCTAACTAGAGCCACACACTGTCTTACAATTCATCCAAACAACACTA
GATAAAATTTAGTAAGACATACACTTTTCCTCTGTAATGTTGTATAGTTTAAGGTAAGTT
GAAAAAGGGTATCACTTGTGATAATTCTGGAAGCAAGAGGCACGAGATCCCTGATTCAAA
TTATTGAGGGGTAATATTGGCATGCAGGGGCATCTCTGTAATACAGAAATAGGGACATGA
GAAAGTTTGGTCCTTTTCAAACAGCTCCTCTGCATCACCGTTTTGCATTATTTCCGCGCT
>Promoter sequence of VrOSCA4.1
ATAGAGAAAGGAGAAAAGGGCTTAATGATGAGTGATCGGTGGTGGTGATTGTGGTTGTGG
TTGTGGTGGTGGAACTGAGTAAAGGATGATGACTGACCTCAAACTCAAAACACTTTCCTT
TTTCTTTCTTTCTTTCTTCTATTATCTACTCTGCTCTTTCTCGACACACACCCATGAAAA
AGGGTAATCCACACCAACTAACTCTCCCTGAATTTTGTGAATATTACACACCCGTCAATT
TCTCCCCATTTTTTCATTTACTTCTGCTTTTTCTTTAACCCAATTTAATTATCATTAACT
TTTTCCTTTCCAATTATTACTTACTTTATTTTCAAAAATTAATCAATTTTCTAAGACTAA
ATAAATCAAATACAACCTCACCTTTTAAAAAATTTATTTTAAACCACGTCACAAAAAAGT
TTCTCAATTCTTAATTACACTAAATAATGCTAGATAATCCTACTGTGAGAAGGTTTTGTT
GTTTCTAGAATAAAGATATGTGTCTCATCAAAATATTAATAAGTGTGATCTAGGAAAAAC
TAACCTGCAAAATAATTTTTGTATTCATTTTCTTACAAAACTTATATATTTATAATTTCT
TTATGTTATTATAATTTTTTAATTTGCATGTTATTTTAACTCGTTATATAGTTATCAAAT
ATATATTAATATCTTTTATGTAATATATATAATATTTATAATAGAGATTAATAAGAAAAT
ATTATAATTACATATATGAAATATTTAATATACAAAATTTTTCTTTCATGACAGTTAAAA
AGATTTTTTAATTTGAATTTAAAATAAATTGGAATTAGAGAATATTTTCATATTCATTTA
GGGGCTATTATATTATGAAGTGATCTTTGAGTAAAGAGATCTTTTTAACATAACTATTAT
GTTTTCATATTCCGTAGTAGATGTGATTCCTGGGAATCAAGGAATTAGGTTATAAAGCGT
AGTGACGTAATTAACTTTTTTGTTAAGTAAAGTATCTTTAAATGTGTATACGAATTCTTA
TTGTCTTTCATAAACATGGATTTTTTATAAAATACATAGACATATTAATAAAGAAAACAT
ATGATTATATATTTTAATAATTATTTAAGTTAATGTTATATAAAAAAAAATGTAGAGATA
AAGGAATAGTGAAATTTTATCTAATTTCATAAATTAACACAAATCAGTTTTAAAAGATAA
AATAATAAAATATTGGCTATCCTCTTCTAAGATGGATCTAACATTACAAAGCAGAAGAAA
CAGAAGATGATAAAGTAAAAATAGTGAAGAAAACGGAAAGTTACATGCGTAGCCATCTTC
TTCCGTTTCCTTCTCTTATTTCCCATCAATTTTCCTCCGAACCCTAACCCTAACCCAAAG
CCTTAAGCACTCTCCATCCGATCCCTTCCTTAAGCGCAACACCAAGATAATTCATTCCAA
ATTGGACTCGATTCGCGGCAAAACCCTACCACATTTATATTCCGCGTACCCTGATTTCCG
